# Supplementary material for: Genome-wide phenotypic RNAi screen in the Drosophila wing: global parameters
Source: G3 (Bethesda). 2021 Oct 2;11(12):jkab351. doi: 10.1093/g3journal/jkab351 (PMC8962446; doi:10.1093/g3journal/jkab351)
Supplement: jkab351_Supplementary_Data [file jkab351_supplementary_data.zip]

Archive with 5 entries (5 files):
- GENETICS-G3-2021-402806-s01.docx
- GENETICS-G3-2021-402806-s02.xlsx
- GENETICS-G3-2021-402806-s03.xlsx
- GENETICS-G3-2021-402806-s04.xlsx
- GENETICS-G3-2021-402806-s05.xlsx
