# Supplementary material for: Genome-wide phenotypic RNAi screen in the Drosophila wing: global parameters
Source: G3 (Bethesda). 2021 Oct 2;11(12):jkab351. doi: 10.1093/g3journal/jkab351 (PMC8962446; doi:10.1093/g3journal/jkab351)
Supplement: jkab351_Supplementary_Data [file jkab351_supplementary_data.zip › GENETICS-G3-2021-402806-s02.xlsx]

## Sheet: Hoja1
TransformantID	FlyBaseID	CGNR	Gene Symbol	Phenotype	MN	GO/IP	GO/IP Description	Expression Affi	Expression RNAs	Expression
41736	FBgn0034590	CG30388	Magi	EPL	CA	GO:0016327	apicolateral plasma membrane	1237.34	22.8627	Y
22945	FBgn0000071	CG2198	Ama	EPL // S-P(w)	CA	IPR003598	Immunoglobulin subtype 2	5612.56	233.913	Y
105066	392	CG4838	beat-Ic	EPL/nec	CA	GO:0007157	heterophilicCell-cell adhesion via plasma membraneCell adhesion molecules	6.04084	0.0229895	N
46245	FBgn0037993	CG10095	dpr15	EPL/nec	CA	IPR003599	Immunoglobulin subtype 2	5.35761	0.999998	N
110257	FBgn0039089	CG10152	beat-IV	EPL/nec	CA	GO:0007157	heterophilicCell-cell adhesion via plasma membraneCell adhesion molecules	5.59333	35.1766	Y
102223	FBgn0038545	CG7713	pasi1	L	CA	GO:0019991	septate junction assembly	2132.68	144.354	Y
48969	FBgn0039851	CG12063	mey	LL	CA	GO:0003383	apicalConstriction		16.8327	Y
105806	FBgn0037680	CG8121	pasi2	LL	CA	GO:0019991	septate junction assembly	3610.86	100.181	Y
107344	FBgn0000117	CG11579	arm	LL	CA	GO:0005912	adherens junction	13695.9	353.831	Y
40821	FBgn0053543	CG33543	CG33543	LL	CA	IPR003598	Immunoglobulin subtype 2		0.0257317	N
108835	FBgn0033159	CG17800	Dscam1	LL/EPL // S-P(s)	CA	GO:0005887	integralComponent of plasma membrane		2.17751	Y
108560	FBgn0026192	CG5884	par-6	LL/EPL/nec	CA	GO:0007155	cell adhesion	3474.73	54.4937	Y
100555	FBgn0032129	CG4405	jp	nW	CA	IPR017191	Junctophilin	6.14178	0.0802793	N
103962	FBgn0003391	CG3722	shg	nW	CA	GO:0005913	cell-cell adherens junction	631.069	178.35	Y
101642	FBgn0015609	CG7100	CadN	PL	CA	GO:0016339	calcium-dependentCell-cell adhesion via plasma membraneCell adhesion molecules	172.748	6.30561	Y
42051	FBgn0028992	CG5851	sds22	PL/nec	CA	GO:0008285	negative regulation ofCell proliferation	3656.46	99.3908	Y
108297	FBgn0051004	CG31004	mesh	PL/nec/WD(s)	CA	GO:0007160	cell-matrix adhesion	4.85137	0.0822394	N
107298	FBgn0010215	CG17947	alpha-Cat	PL/nW	CA	GO:0005913	cell-cell adherens junction	5798.03	155.7	Y
107854	FBgn0034267	CG4984	CG4984	PL/nW	CA	IPR004031	PMP-22/EMP/MP20/Claudin superfamily	4.57616	2.34007	Y
105624	FBgn0261854	CG42783	aPKC	PL/nW // S-P	CA	GO:0007043	cell-cell junction assembly	1307.32	46.1519	Y
31525	FBgn0264078	CG32593	Flo2	PL/WA/V+/S	CA	GO:0016600	flotillinComplex	701.436	6.78865	Y
104485	FBgn0033739	CG8529	Dyb	S	CA	GO:0016014	dystrobrevinComplex	997.885	15.599	Y
100949	FBgn0286785	CG8095	scb	S-P(s)	CA	GO:0007160	cell-matrix adhesion	291.188	12.1117	Y
105412	FBgn0263289	CG43398	scrib	S-P(s)/CD // V-(cv)/S(w)	CA	GO:0005918	septate junction	65.4368	26.542	Y
101596	FBgn0032363	CG6509	Dlg5	S(s)	CA	GO:0045177	apical part ofCell	1470.87	17.9359	Y
42535	FBgn0004580	CG6702	Cbp53E	S(s)	CA	GO:0061175	type II terminal bouton	5.32818	0.0635772	N
102025	FBgn0266409	CG45049	CG45049	S(s)	CA	GO:0007163	establishment or maintenance ofCell polarity		24.5866	Y
106892	FBgn0031414	CG33955	eys	S(s)	CA	GO:0005201	extracellular matrix structuralConstituent		0.135864	N
108061	FBgn0032666	CG5758	CG5758	S(s) // wt	CA	GO:0050839	cell adhesion molecule binding	379.378	47.6831	Y
48501	FBgn0036181	CG18331	Muc68Ca	S(s)/V-(L5)	CA	GO:0005201	extracellular matrix structuralConstituent	5.21442	0.264231	N
108035	FBgn0037134	CG7407	CG7407	S(w)	CA	IPR026622	Matrix-remodeling-associated protein 7	385.856	14.2462	Y
100842	FBgn0032752	CG10702	CG10702	S(w)	CA	IPR014716	Fibrinogen, alpha/beta/gamma chain, C-terminal globular, subdomain 1	4.45203	162.595	Y
105111	FBgn0039928	CG11059	Cals	S/V-(L5)	CA	GO:0007156	homophilicCell adhesion via plasma membrane adhesion molecules	3466.26	79.9169	Y
42235	FBgn0010395	CG1762	Itgbn	S/WA	CA	GO:0007157	heterophilicCell-cell adhesion via plasma membraneCell adhesion molecules		0.16495	N
100036	FBgn0011722	CG11527	Tig	S/WA(w) // wt	CA	GO:0033627	cell adhesion mediated by integrin	57.4616	4.41823	Y
109274	FBgn0001624	CG1725	dlg1	S/WD	CA	GO:0005918	septate junction		26.2166	Y
107029	FBgn0034072	CG18250	Dg	V-	CA	IPR027468	Alpha-dystroglycan domain 2	143.705	68.6073	Y
40613	FBgn0037240	CG1084	Cont	V-(cv)	CA	GO:0019991	septate junction assembly	7781.63	253.297	Y
107991	FBgn0264975	CG1634	Nrg	V-(cv)/WS (lan)/S // S(w)	CA	GO:0007158	neuronCell-cell adhesion	5750.85	146.065	Y
101295	FBgn0034365	CG5335	CG5335	V+	CA	IPR001079	Galectin,Carbohydrate recognition domain		6.11813	Y
106502	FBgn0038092	CG31298	beat-Vb	V+	CA	GO:0007157	heterophilicCell-cell adhesion via plasma membraneCell adhesion molecules	4.87396	0.00926774	N
108550	FBgn0001084	CG13396	fy	V+(w)	CA	GO:0007163	establishment or maintenance ofCell polarity	641.063	23.5892	Y
101673	FBgn0035170	CG12191	dpr20	V+(w)	CA	IPR003599	Immunoglobulin subtype 2	5.38555	0.0263451	N
104632	FBgn0034723	CG13506	CG13506	V+/S	CA	IPR036179	Immunoglobulin-like domain superfamily	1914.78	35.533	Y
102839	FBgn0034972	CG10339	CG10339	WA	CA	GO:0007158	neuronCell-cell adhesion	4.52426	11	Y
41479	FBgn0035101	CG1212	p130CAS	WA	CA	GO:0016337	single organismalCell-cell adhesion	583.022	18.7283	Y
22823	FBgn0000244	CG9379	by	WA	CA	GO:0007016	CYToskeletal anchoring at plasma membrane		19.7114	Y
109880	FBgn0025743	CG18582	mbt	WA	CA	GO:0004674	protein serine/threonine kinase activity	1888.01	49.1522	Y
6588-R1	FBgn0285925	CG6588	Fas1	WA	CA	GO:0007156	homophilicCell adhesion via plasma membrane adhesion molecules	6308.19	150.118	Y
101289	FBgn0037941	CG12594	CG12594	WA	CA	IPR000884	Thrombospondin type-1 (TSP1) repeat	4.16571	0.0083919	N
108020	FBgn0261563	CG42677	wb	WA	CA	GO:0005604	basement membrane	278.461	5.50106	Y
100770	FBgn0001250	CG9623	if	WA	CA	GO:0007155	cell adhesion	681.067	29.4642	Y
103704	FBgn0004657	CG1560	mys	WA	CA	GO:0005925	focal adhesion	3847.49	88.0785	Y
23121	FBgn0261800	CG7123	LanB1	WA	CA	GO:0031012	extracellular matrix	2742.64	136.985	Y
51990	FBgn0038282	CG33485	dpr9	WA	CA	IPR003599	Immunoglobulin subtype 2	5.22086	0.0341368	N
106791	FBgn0052600	CG32600	dpr8	WA	CA	IPR036179	Immunoglobulin-like domain superfamily	6.61286	0.195734	N
104935	FBgn0038494	CG4135	beat-IIb	WA	CA	GO:0007157	heterophilicCell-cell adhesion via plasma membraneCell adhesion molecules	4.61939	3.69524	Y
43929	FBgn0052227	CG32227	gogo	WA(s)	CA	IPR000884	Thrombospondin type-1 (TSP1) repeat	10.6465	0.411481	Y
40400	FBgn0260442	CG6831	rhea	WA(s)	CA	GO:0005178	integrin binding	5363.05	43.5932	Y
100721	FBgn0031850	CG11326	Tsp	WA(s)	CA	GO:0033627	cell adhesion mediated by integrin	1648.35	46.7376	Y
109608	FBgn0004456	CG1771	mew	WA(s)	CA	GO:0007157	heterophilicCell-cell adhesion via plasma membraneCell adhesion molecules	2696.41	81.9289	Y
104013	FBgn0267348	CG3322	LanB2	WA(s)	CA	GO:0033627	cell adhesion mediated by integrin	4595.36	106.705	Y
100582	FBgn0020249	CG7954	stck	WA(s)/WF	CA	GO:0005925	focal adhesion	3579.27	39.1344	Y
46495	FBgn0035498	CG14991	Fit1	WA(s)/WF // WA	CA	GO:0007160	cell-matrix adhesion		28.7649	Y
18657-R2	FBgn0015773	CG18657	NetA	WA(w)	CA	GO:0005578	proteinaceous extracellular matrix	123.636	7.09395	Y
105823	FBgn0261986	CG5053	RASSF8	WA(w)/V-(Cvw)	CA	GO:0005912	adherens junction	834.401	33.2236	Y
39307	FBgn0038079	CG14394	NijC	WA/V+	CA	GO:0007155	cell adhesion	9.55056	3.68154	Y
13322	FBgn0010415	CG10497	Sdc	WA/V+/WP	CA	IPR003585	Neurexin/syndecan/glycophorinC	2692.4	69.1179	Y
105193	FBgn0036945	CG6981	Ssk	WD	CA	GO:0019991	septate junction assembly	5.72445	0.145738	N
100685	FBgn0261873	CG32717	sdt	WD	CA	GO:0007043	cell-cell junction assembly	785.984	13.5516	Y
101877	FBgn0067864	CG12021	Patj	WD	CA	GO:0007043	cell-cell junction assembly		15.5026	Y
105159	FBgn0265778	CG9491	PDZ-GEF	WD	CA	GO:0000165	MAPKCascade		18.0976	Y
104548	FBgn0250785	CG9326	vari	WD	CA	GO:0019991	septate junction assembly	1738.33	85.1328	Y
30379	FBgn0036198	CG6038	crim	WD	CA	GO:0019991	septate junction assembly	2246.93	189.703	Y
107450	FBgn0010238	CG12369	Lac	WD	CA	GO:0007156	homophilicCell adhesion via plasma membrane adhesion molecules	8173.84	307.694	Y
105446	FBgn0030163	CG1791	CG1791	WD	CA	IPR002181	Fibrinogen, alpha/beta/gamma chain, C-terminal globular domain InterPro entry	4.65044	0	N
107348	FBgn0031571	CG3921	bark	WD(s)	CA	GO:0045217	cell-cell junction maintenance	801.789	35.0744	Y
102900	FBgn0032421	CG17218	crok	WD(s)	CA	GO:0019991	septate junction assembly	4515.32	111.701	Y
106864	FBgn0031268	CG2813	cold	WD(s)	CA	GO:0019991	septate junction assembly	3144.58	145.243	Y
108128	FBgn0013997	CG6827	Nrx-IV	WD(s)	CA	GO:0045216	cell-cell junction organization		185.559	Y
108224	FBgn0033032	CG1298	kune	WD(s)	CA	GO:0019991	septate junction assembly	4240.03	239.289	Y
39177	FBgn0259685	CG6383	crb	WD/V-(L5)	CA	GO:0035090	maintenance of apical/basalCell polarity	3739.64	69.8254	Y
105913	FBgn0029082	CG7449	hbs	WF(s)	CA	GO:0005913	cell-cell adherens junction	624.256	13.3122	Y
104288	FBgn0034408	CG12758	sano	WF(s)	CA	GO:0045179	apicalCortex	833.596	22.8452	Y
108612	FBgn0032013	CG7851	Scgalpha	WF(s)	CA	GO:0016012	sarcoglycanComplex		0.078824	N
102359	FBgn0036822	CG11637	NijB	WF(s)	CA	GO:0007155	cell adhesion	4.40868	0.697175	N
106073	FBgn0034391	CG15080	CG15080	WF(s)	CA	GO:0050839	cell adhesion molecule binding	9.03082	2.76108	Y
108053	FBgn0267435	CG1744	chp	WF(s)	CA	GO:0007156	homophilicCell adhesion via plasma membrane adhesion molecules	17.0498	3.35469	Y
106656	FBgn0001083	CG1500	fw	WF(s)	CA	GO:0007156	homophilicCell adhesion via plasma membrane adhesion molecules	1315.96	16.2979	Y
103807	FBgn0000635	CG3665	Fas2	WF(s)	CA	GO:0016021	integralComponent of membrane	7139.57	50.0995	Y
110390	FBgn0261574	CG7749	kug	WF(s)	CA	GO:0007156	homophilicCell adhesion via plasma membrane adhesion molecules		76.2761	Y
104159	FBgn0262614	CG43140	pyd	WF(s)	CA	GO:0016337	single organismalCell-cell adhesion	10124.5	107.128	Y
100642	FBgn0000636	CG5803	Fas3	WF(s)	CA	GO:0007156	homophilicCell adhesion via plasma membrane adhesion molecules	3985.22	164.675	Y
109851	FBgn0038468	CG5225	CG5225	WF(s)	CA	IPR008160	Collagen triple helix repeat	5.16839	0.138465	N
109046	FBgn0030880	CG6788	CG6788	WF(s)	CA	IPR002181	Fibrinogen, alpha/beta/gammaChain,C-terminal globular domain	5.41531	0.748669	N
102525	FBgn0259244	CG42342	CG42342	WF(s)	CA	GO:0005594	collagen type IX trimer		12.8358	Y
106390	FBgn0259745	CG42396	wech	WF(s)	CA	GO:0033632	regulation ofCell-cell adhesion mediated by integrin		15.9729	Y
103497	FBgn0259714	CG42368	DIP-epsilon	WF(s)	CA	IPR003598	Immunoglobulin subtype 2		0.508461	N
107548	FBgn0053202	CG33202	dpr11	WF(s)	CA	IPR036179	Immunoglobulin-like domain superfamily	5.19351	0	N
101232	FBgn0031292	CG15824	CG15824	WF(s)	CA	IPR013783	Immunoglobulin-like fold	4.16447	0.002262	N
106546	FBgn0053481	CG33481	dpr7	WF(s)	CA	IPR003599	Immunoglobulin subtype 2	4.47016	0.0123369	N
106788	FBgn0085414	CG34385	dpr12	WF(s)	CA	IPR036179	Immunoglobulin-like domain superfamily	4.39834	0.0289098	N
107676	FBgn0034286	CG33996	dpr13	WF(s)	CA	GO:0007606	sensory perception ofChemical stimulus	4.35147	0.0344399	N
105798	FBgn0039584	CG14064	beat-VI	WF(s)	CA	GO:0007157	heterophilicCell-cell adhesion via plasma membraneCell adhesion molecules	4.27048	0.0555985	N
106517	FBgn0053516	CG33516	dpr3	WF(s)	CA	GO:0002115	store-operatedCalcium entry		0.0621177	N
104697	FBgn0051431	CG31431	CG31431	WF(s)	CA	IPR003598	Immunoglobulin subtype 2	4.46265	0.520705	N
100978	FBgn0051361	CG31361	dpr17	WF(s)	CA	IPR003599	Immunoglobulin subtype 2	4.54516	1.81136	Y
102698	FBgn0038087	CG10134	beat-Va	WF(s)	CA	GO:0007157	heterophilicCell-cell adhesion via plasma membraneCell adhesion molecules	4.53272	8.46125	Y
108746	FBgn0010473	CG15427	tutl	WF(s) // wt	CA	GO:0098632	protein binding involved inCell-cell adhesion	341.119	17.9992	Y
104992	FBgn0037130	CG7152	Syn1	WF(s)/ds	CA	GO:0008092	CYToskeletal protein binding	4.19363	1.49563	Y
107939	FBgn0265296	CG42256	Dscam2	WF(s)/ds	CA	GO:0007156	homophilicCell adhesion via plasma membrane adhesion molecules		0.0766311	N
103284	FBgn0038419	CG14879	CG14879	WF(s)/ds	CA	IPR001079	Galectin,Carbohydrate recognition domain	8.92881	3.00989	Y
103621	FBgn0260745	CG3359	mfas	WF(s)/ds	CA	GO:0050839	cell adhesion molecule binding	1451.51	20.2677	Y
108410	FBgn0086898	CG12342	dgo	WF(s)/ds	CA	GO:0001736	establishment of planar polarity	509.626	26.1787	Y
105901	FBgn0037963	CG6977	Cad87A	WF(s)/ds	CA	GO:0007156	homophilicCell adhesion via plasma membrane adhesion molecules	4258.03	67.5495	Y
107043	FBgn0033757	CG8811	muskelin	WF(s)/ds	CA	GO:0001952	regulation ofCell-matrix adhesion	72.0259	10.4776	Y
106812	FBgn0016075	CG16858	vkg	WF(s)/ds	CA	GO:0005587	collagen type IV trimer	685.846	16.5544	Y
102073	FBgn0000633	CG17716	tei	WF(s)/ds	CA	IPR003598	Immunoglobulin subtype 2		0.0214131	N
106342	FBgn0083950	CG34114	side-VI	WF(s)/ds	CA	IPR003598	Immunoglobulin subtype 2		0.103438	N
105356	FBgn0052528	CG32528	parvin	WF(s)/WA	CA	GO:0005925	focal adhesion	1522.99	42.5771	Y
109604	FBgn0002121	CG2671	l(2)gl	WF(w)/ WM(w)	CA	GO:0005856	CYToskeleton	2427.97	61.1893	Y
110757	FBgn0004636	CG1956	Rap1	WM/S-P/WA // +	CA	GO:0034333	adherens junction assembly		85.8768	Y
107258	FBgn0001987	CG3903	Gli	WS (lan)	CA	GO:0061689	tricellular tight junction	6302.35	64.4195	Y
107521	FBgn0053179	CG33179	beat-IIIb	WS (lan)	CA	GO:0007157	heterophilicCell-cell adhesion via plasma membraneCell adhesion molecules	4.42356	0.0195735	N
101852	FBgn0259734	CG42388	Nost	wt	CA	GO:1903391	regulation of adherens junction organization		3.02567	Y
18600	FBgn0033984	CG10255	Lap1	wt	CA	GO:0005912	adherens junction	653.676	11.3753	Y
27225	FBgn0003285	CG4125	rst	wt	CA	GO:0005913	cell-cell adherens junction	2111.28	17.4104	Y
102686	FBgn0259212	CG42312	cno	wt	CA	GO:0005912	adherens junction	417.926	28.0079	Y
25332	FBgn0034606	CG18375	ASPP	wt	CA	GO:0005912	adherens junction	1163.68	52.4187	Y
110096	FBgn0031904	CG5149	CG5149	wt	CA	GO:0005923	bicellular tight junction	1976.17	64.1628	Y
2915	FBgn0000163	CG5055	baz	wt	CA	GO:0005912	adherens junction	434.879	78.1312	Y
107646	FBgn0030870	CG6398	CG6398	wt	CA	GO:0005918	septate junction	4031.95	132.621	Y
51526	FBgn0038042	CG5657	Scgbeta	wt	CA	GO:0016012	sarcoglycanComplex		0.333555	N
102014	FBgn0025391	CG14808	Scgdelta	wt	CA	GO:0016012	sarcoglycanComplex		7.09459	Y
101659	FBgn0262018	CG42829	CadN2	wt	CA	GO:0007156	homophilicCell adhesion via plasma membrane adhesion molecules	5.01729	0.00188919	N
24050	FBgn0043854	CG9506	slam	wt	CA	GO:0061024	membrane organization		0.0189243	N
6685	FBgn0261046	CG31190	Dscam3	wt	CA	GO:0007156	homophilicCell adhesion via plasma membrane adhesion molecules	4.73113	0.0369887	N
103518	FBgn0262869	CG43224	Gfrl	wt	CA	GO:0050839	cell adhesion molecule binding		0.0493632	N
106414	FBgn0033582	CG9084	CG9084	wt	CA	GO:0017128	phospholipid scramblase activity	4.35105	0.0503785	N
108818	FBgn0017590	CG6669	klg	wt	CA	GO:0007156	homophilicCell adhesion via plasma membrane adhesion molecules	4.98447	0.0966395	N
36164	FBgn0038247	CG3389	Cad88C	wt	CA	GO:0044331	cell-cell adhesion mediated byCadherin	4.61122	0.118821	N
42883	FBgn0263219	CG42330	Dscam4	wt	CA	GO:0007155	cell adhesion		0.172355	N
109857	FBgn0028482	CG16857	bdl	wt	CA	GO:0007156	homophilicCell adhesion via plasma membrane adhesion molecules	4.40787	0.204436	N
107853	FBgn0036206	CG5964	CG5964	wt	CA	IPR033561	Fas-binding factor 1	5.18199	0.250407	N
108713	FBgn0083975	CG34139	Nlg4	wt	CA	GO:0051932	synaptic transmission, GABAergic		0.614514	N
101187	FBgn0005775	CG7503	Con	wt	CA	GO:0007156	homophilicCell adhesion via plasma membrane adhesion molecules	11.2139	0.567024	Y
106309	FBgn0033504	CG18408	CAP	wt	CA	GO:0007155	cell adhesion	555.446	0.914099	Y
107648	FBgn0011829	CG14396	Ret	wt	CA	GO:0001954	positive regulation ofCell-matrix adhesion	12.0508	0.966014	Y
103296	FBgn0039294	CG13664	Cad96Cb	wt	CA	GO:0007156	homophilicCell adhesion via plasma membrane adhesion molecules	4.79727	1.19878	Y
103804	FBgn0020391	CG4007	Nrk	wt	CA	GO:0007169	transmembrane receptor protein tyrosine kinase signaling pathway	4.61637	2.20025	Y
109585	FBgn0028369	CG3653	kirre	wt	CA	GO:0050839	cell adhesion molecule binding	60.956	2.67082	Y
46855	FBgn0002789	CG4696	Mp20	wt	CA	GO:0007155	cell adhesion	87.4001	3.37901	Y
101599	FBgn0035697	CG10163	CG10163	wt	CA	GO:0007155	cell adhesion	4.50892	4	Y
105555	FBgn0034540	CG11136	Lrt	wt	CA	IPR000483	Cysteine-rich flanking region	38.2695	4.29866	Y
44882	FBgn0263038	CG43333	CG43333	wt	CA	IPR000782	FAS1 domain		4.4382	Y
109442	FBgn0024189	CG33141	sns	wt	CA	GO:0007156	homophilicCell adhesion via plasma membrane adhesion molecules	37.2578	6.20533	Y
27097	FBgn0023095	CG11282	caps	wt	CA	GO:0007156	homophilicCell adhesion via plasma membrane adhesion molecules	283.026	10.2159	Y
28652	FBgn0026313	CG5675	X11L	wt	CA	GO:0050839	cell adhesion molecule binding	716.033	11.2539	Y
100941	FBgn0037028	CG3618	CG3618	wt	CA	GO:0007155	cell adhesion	217.687	12.1878	Y
11101-R2	FBgn0003174	CG11101	pwn	wt	CA	IPR000152	EGF-type aspartate/asparagine hydroxylation site	297.638	16.9892	Y
108608	FBgn0020440	CG10023	Fak	wt	CA	GO:0007016	CYToskeletal anchoring at plasma membrane		19.2357	Y
108222	FBgn0033996	CG11807	CG11807	wt	CA	IPR037904	Nischarin, PX domain	644.66	21.5037	Y
103556	FBgn0035085	CG3770	CG3770	wt	CA	GO:0007163	establishment or maintenance ofCell polarity	565.262	22.1061	Y
109690	FBgn0261053	CG42601	Cad86C	wt	CA	GO:0007156	homophilicCell adhesion via plasma membrane adhesion molecules		24.6648	Y
106401	FBgn0260003	CG34157	Dys	wt	CA	GO:0008092	CYToskeletal protein binding	3164.83	28.2717	Y
105037	FBgn0267001	CG42338	Ten-a	wt	CA	IPR000742	EGF-like domain	3362.92	28.5372	Y
106080	FBgn0004108	CG9704	Nrt	wt	CA	GO:0005886	plasma membrane	225.038	32.5503	Y
103938	FBgn0024754	CG8200	Flo1	wt	CA	GO:0016600	flotillinComplex	1008.32	34.6625	Y
49398	FBgn0022800	CG10244	Cad96Ca	wt	CA	GO:0004713	protein tyrosine kinase activity	1536.59	35.7434	Y
105168	FBgn0036715	CG6445	Cad74A	wt	CA	GO:0016339	calcium-dependentCell-cell adhesion via plasma membraneCell adhesion molecules	2462.02	41.1932	Y
14956	FBgn0015229	CG6575	glec	wt	CA	GO:0007157	heterophilicCell-cell adhesion via plasma membraneCell adhesion molecules	708.396	44.4903	Y
45981	FBgn0262114	CG42236	RanBPM	wt	CA	GO:0008536	Ran GTPase binding		46.7917	Y
107789	FBgn0041789	CG31794	Pax	wt	CA	GO:0007016	CYToskeletal anchoring at plasma membrane	1250.51	47.6306	Y
27216	FBgn0039709	CG31009	Cad99C	wt	CA	GO:0007156	homophilicCell adhesion via plasma membrane adhesion molecules	1499.79	58.3633	Y
107883	FBgn0010452	CG11280	trn	wt	CA	GO:0007155	cell adhesion	3836.68	59.1994	Y
103439	FBgn0036101	CG6449	NijA	wt	CA	GO:0007155	cell adhesion		71.7998	Y
102265	FBgn0039704	CG7802	neo	wt	CA	IPR001507	Zona pellucida domain	3820.01	71.9665	Y
100566	FBgn0026562	CG6378	SPARC	wt	CA	GO:0007155	cell adhesion		83.9375	Y
104623	FBgn0027111	CG1221	miple1	wt	CA	GO:0008201	heparin binding		87.9872	Y
107102	FBgn0261284	CG14430	bou	wt	CA	GO:0046658	anchoredComponent of plasma membrane	2315.22	150.735	Y
107630	FBgn0032230	CG13139	lft	wt	CA	GO:0035003	subapicalComplex	2955.66	177.082	Y
107856	FBgn0051268	CG31268	CG31268	wt	CA	IPR008160	Collagen triple helix repeat	5.35573	0	N
1591	FBgn0036861	CG14089	CG14089	wt	CA	IPR008160	Collagen triple helix repeat	5.75235	0	N
103982	FBgn0034160	CG5550	CG5550	wt	CA	IPR002181	Fibrinogen, alpha/beta/gamma chain, C-terminal globular domain	5.83851	0	N
100357	FBgn0028573	CG5700	prc	wt	CA	GO:0035088	establishment or maintenance of apical/basalCell polarity	4.1073	0.00497175	N
37416	FBgn0030887	CG6867	CG6867	wt	CA	GO:0001952	regulation ofCell-matrix adhesion	4.56338	0.11731	N
100110	FBgn0036995	CG5195	atk	wt	CA	GO:0031012	extracellular matrix	4.63695	0.12831	N
109625	FBgn0026403	CG12908	Ndg	wt	CA	GO:0007160	cell-matrix adhesion		0.130021	N
109783	FBgn0034005	CG16827	ItgaPS4	wt	CA	GO:0007157	heterophilicCell-cell adhesion via plasma membraneCell adhesion molecules		0.222364	N
4070	FBgn0001114	CG9380	Glt	wt	CA	GO:0005604	basement membrane	5.19904	3.04434	Y
100120	FBgn0034880	CG5372	ItgaPS5	wt	CA	GO:0008305	integrinComplex		3.7665	Y
104118	FBgn0039430	CG5455	CG5455	wt	CA	GO:0030198	extracellular matrix organization		4.22536	Y
106969	FBgn0261261	CG42612	plx	wt	CA	GO:0033627	cell adhesion mediated by integrin	408.76	5.5654	Y
107319	FBgn0260660	CG42543	Mp	wt	CA	GO:0005581	collagen trimer		5.88377	Y
107945	FBgn0037107	CG7166	CG7166	wt	CA	IPR036116	Fibronectin type III superfamily	4.4939	8.10199	Y
100426	FBgn0284435	CG17131	tyn	wt	CA	GO:0007160	cell-matrix adhesion		12.7253	Y
104536	FBgn0000299	CG4145	Col4a1	wt	CA	GO:0005201	extracellular matrix structuralConstituent		17.5261	Y
105154	FBgn0259735	CG42389	mtgo	wt	CA	IPR003961	Fibronectin type III		20.6127	Y
110494	FBgn0284408	CG33950	trol	wt	CA	GO:0005604	basement membrane	464.063	22.7631	Y
101135	FBgn0039431	CG6490	plum	wt	CA	IPR036116	Fibronectin type III superfamily	2407.29	23.9465	Y
102308	FBgn0030360	CG1806	CG1806	wt	CA	GO:0016010	dystrophin-associated glycoproteinComplex	452.188	28.2877	Y
108030	FBgn0264273	CG33960	Sema2b	wt	CA	GO:0001952	regulation ofCell-matrix adhesion		59.525	Y
108576	FBgn0031256	CG4164	shv	wt	CA	GO:2001046	positive regulation of integrin-mediated signaling pathway	1000.99	64.7982	Y
25222	FBgn0033987	CG12424	ckn	wt	CA	GO:0005925	focal adhesion	1852.05	70.2823	Y
18873	FBgn0002526	CG10236	LanA	wt	CA	GO:0030155	regulation ofCell adhesion	7654.99	154.886	Y
107866	FBgn0051708	CG31708	DIP-zeta	wt	CA	IPR007110	Immunoglobulin-like domain	7.08374	0.0208262	N
42353	FBgn0085420	CG34391	DIP-delta	wt	CA	IPR003598	Immunoglobulin subtype 2		0.0357608	N
106021	FBgn0259245	CG42343	DIP-beta	wt	CA	IPR036179	Immunoglobulin-like domain superfamily		0.0585658	N
43018	FBgn0036146	CG14141	nkt	wt	CA	IPR036179	Immunoglobulin-like domain superfamily	4.17655	1.81608	Y
18054	FBgn0031837	CG11320	DIP-iota	wt	CA	IPR003599	Immunoglobulin subtype 2	4.68271	8	Y
104044	FBgn0052791	CG32791	DIP-alpha	wt	CA	IPR036179	Immunoglobulin-like domain superfamily	7.55245	11.2248	Y
104814	FBgn0086604	CG12484	side-VIII	wt	CA	IPR003598	Immunoglobulin subtype 2		0.00560056	N
104459	FBgn0036567	CG13074	CG13074	wt	CA	IPR007110	Immunoglobulin-like domain	4.65739	0.0118169	N
101977	FBgn0261871	CG33507	dpr2	wt	CA	IPR003599	Immunoglobulin subtype 2		0.0186856	N
102905	FBgn0053512	CG33512	dpr4	wt	CA	IPR003599	Immunoglobulin subtype 2		0.0189866	N
46815	FBgn0013433	CG4846	beat-Ia	wt	CA	IPR007110	Immunoglobulin-like domain	6.23436	0.020096	N
103687	FBgn0259213	CG42313	side-II	wt	CA	IPR003598	Immunoglobulin subtype 2		0.0244089	N
103669	FBgn0083949	CG34113	side-III	wt	CA	IPR003598	Immunoglobulin subtype 2		0.0283333	N
102329	FBgn0250908	CG42242	beat-VII	wt	CA	GO:0007157	heterophilicCell-cell adhesion via plasma membraneCell adhesion molecules	4.62288	0.0335031	N
103521	FBgn0040823	CG14162	dpr6	wt	CA	IPR003598	Immunoglobulin subtype 2	5.93663	0.04608	N
103511	FBgn0052057	CG32057	dpr10	wt	CA	IPR003599	Immunoglobulin subtype 2	6.13572	0.0549119	N
45866	FBgn0265607	CG12621	beat-IIIa	wt	CA	GO:0007157	heterophilicCell-cell adhesion via plasma membraneCell adhesion molecules	4.21963	0.0641003	N
102793	FBgn0038084	CG14390	beat-Vc	wt	CA	GO:0007157	heterophilicCell-cell adhesion via plasma membraneCell adhesion molecules	4.59037	0.0653629	N
100149	FBgn0036454	CG17839	CG17839	wt	CA	IPR003598	Immunoglobulin subtype 2	4.2311	0.0709953	N
104831	FBgn0085382	CG34353	CG34353	wt	CA	IPR003598	Immunoglobulin subtype 2		0.0719599	N
107797	FBgn0031627	CG15630	fipi	wt	CA	IPR036179	Immunoglobulin-like domain superfamily	4.46326	0.085839	N
102228	FBgn0037908	CG5308	dpr5	wt	CA	IPR003599	Immunoglobulin subtype 2	5.09339	0.0984203	N
106353	FBgn0037736	CG12950	side-VII	wt	CA	IPR003598	Immunoglobulin subtype 2	4.41872	0.191511	N
45821	FBgn0030723	CG14948	dpr18	wt	CA	IPR003599	Immunoglobulin subtype 2	7.42074	0.245595	N
12875	FBgn0034920	CG5597	CG5597	wt	CA	IPR007110	Immunoglobulin-like domain	5.48966	0.331553	N
43603	FBgn0035410	CG14964	CG14964	wt	CA	IPR003598	Immunoglobulin subtype 2	4.47514	0.369676	N
33817	FBgn0040726	CG13439	dpr1	wt	CA	IPR003598	Immunoglobulin subtype 2		0.631827	N
105696	FBgn0034788	CG13532	CG13532	wt	CA	IPR007110	Immunoglobulin-like domain	6.91652	0.694757	N
1284	FBgn0016061	CG31062	side	wt	CA	IPR003598	Immunoglobulin subtype 2	5.25058	1.15053	Y
102322	FBgn0266801	CG45263	CG45263	wt	CA	IPR003598	Immunoglobulin subtype 2		1.34188	Y
110059	FBgn0032233	CG13140	dpr19	wt	CA	IPR003599	Immunoglobulin subtype 2	51.5724	1.87769	Y
102628	FBgn0037295	CG12591	dpr16	wt	CA	IPR003599	Immunoglobulin subtype 2	7.8028	2.87926	Y
104295	FBgn0262509	CG43079	nrm	wt	CA	IPR003598	Immunoglobulin subtype 2	5.2438	3.39461	Y
9208	FBgn0036145	CG7607	CG7607	wt	CA	IPR003598	Immunoglobulin subtype 2	4.26494	5.18583	Y
16636	FBgn0038156	CG14372	side-IV	wt	CA	IPR003598	Immunoglobulin subtype 2	5.38832	5.51107	Y
109015	FBgn0032629	CG15138	beat-IIIc	wt	CA	GO:0007157	heterophilicCell-cell adhesion via plasma membraneCell adhesion molecules	164.379	5.96078	Y
44997	FBgn0085400	CG34371	side-V	wt	CA	IPR003598	Immunoglobulin subtype 2		17.8546	Y
106217	FBgn0021764	CG5227	sdk	wt	CA	IPR003598	Immunoglobulin subtype 2	2413.31	24.0838	Y
109510	FBgn0034725	CG6044	CG6044	wt	CA	IPR007110	Immunoglobulin-like domain	561.561	35.6505	Y
102040	FBgn0029974	CG10946	dpr14	wt	CA	IPR003599	Immunoglobulin subtype 2	4.66584	38	Y
29910	FBgn0011592	CG8581	fra	wt	CA	IPR003598	Immunoglobulin subtype 2	3678.3	50.4201	Y
106679	FBgn0034083	CG8434	lbk	wt	CA	IPR036179	Immunoglobulin-like domain superfamily	3005.6	53.6257	Y
10382-R2	FBgn0025878	CG10382	wrapper	wt	CA	IPR036179	Immunoglobulin-like domain superfamily	6.86467	70	Y
36304	FBgn0034724	CG3624	babos	wt	CA	IPR003599	Immunoglobulin subtype	1507.01	106.68	Y
15562	FBgn0031214	CG11374	CG11374	wt // wt	CA	IPR001079	Galectin,Carbohydrate recognition domain	4.66364	203	Y
	FBgn0000008	CG6741	a		CA	GO:0005912	adherens junction	350.089	6.11004	Y
	FBgn0260799	CG17484	p120ctn		CA	GO:0005913	cell-cell adherens junction		110.948	Y
	FBgn0010894	CG10624	sinu		CA	GO:0019991	septate junction assembly	7352.59	183.949	Y
	FBgn0038439	CG14900	Cad89D		CA	GO:0007156	homophilic cell adhesion via plasma membrane adhesion molecules	5.80358	0	N
	FBgn0034135	CG4905	Syn2		CA	GO:0008092	CYToskeletal protein binding	4.96896	0.604641	N
	FBgn0031213	CG11372	galectin		CA	GO:0008039	synaptic target recognition	1113.71	27.9209	Y
	FBgn0261822	CG31605	Bsg		CA	GO:0016337	single organismal cell-cell adhesion		32.7714	Y
	FBgn0004449	CG5723	Ten-m		CA	GO:0007155	cell adhesion	3322.64	64.7699	Y
	FBgn0031804	CG9500	CG9500		CA	IPR036056	Fibrinogen-like, C-terminal	4.95209	0	N
	FBgn0053143	CG33143	CG33143		CA	IPR003961	Fibronectin type III	4.28547	0.118756	N
	FBgn0029930	CG12541	CG12541		CA	IPR032073	Fibronectin type III domain-containing protein 5, C-terminal domain	4.89862	0.335005	N
	FBgn0015774	CG10521	NetB		CA	GO:0005578	proteinaceous extracellular matrix	831.632	3.47951	Y
	FBgn0087011	CG41520	CG41520		CA	IPR014716	Fibrinogen, alpha/beta/gamma chain, C-terminal globular, subdomain 1		14.6122	Y
	FBgn0031217	CG11377	CG11377		CA	IPR002049	Laminin EGF domain	871.439	38.5936	Y
	FBgn0028427	CG10504	Ilk		CA	GO:0007160	cell-matrix adhesion	1141.55	49.0589	Y
	FBgn0032414	CG17211	CG17211		CA	GO:0005178	integrin binding	1119.19	54.8523	Y
	FBgn0028546	CG9031	ics		CA	GO:0007229	integrin-mediated signaling pathway	1193.97	63.1253	Y
	FBgn0031725	CG14010	DIP-eta		CA	IPR003598	Immunoglobulin subtype 2	4.87158	0.019061	N
	FBgn0051646	CG31646	DIP-theta		CA	IPR013098	Immunoglobulin I-set	5.53071	0.0266525	N
	FBgn0267428	CG45781	DIP-lambda		CA	IPR007110	Immunoglobulin-like domain		0.0269145	N
	FBgn0051814	CG31814	DIP-kappa		CA	IPR013098	Immunoglobulin I-set	6.22212	0.032782	N
	FBgn0260995	CG42596	dpr21		CA	IPR036179	Immunoglobulin-like domain superfamily		0.100344	N
	FBgn0039617	CG14521	DIP-gamma		CA	IPR003598	Immunoglobulin subtype 2	5.71898	0.12784	N
	FBgn0029947	CG1999	CG1999		CA	IPR013098	Immunoglobulin I-set	5.41142	0	N
	FBgn0028645	CG7644	beat-Ib		CA	GO:0007157	heterophilic cell-cell adhesion via plasma membrane cell adhesion molecules	4.74285	0.121403	N
	FBgn0038498	CG14334	beat-IIa		CA	GO:0007157	heterophilic cell-cell adhesion via plasma membrane cell adhesion molecules	6.07508	0.28269	N
	FBgn0030174	CG15312	CG15312		CA	IPR036179	Immunoglobulin-like domain superfamily	5.04751	0.320035	N
106977	FBgn0031851	CG11188	Aatf	EPL/nec	CD	GO:0043069	negative regulation of programmedCell death	191.649	35.4627	Y
100209	FBgn0039870	CG1896	CG1896	EPL/nec	CD	IPR031974	ProgrammedCell death protein 7	822.308	38.22	Y
110358	FBgn0035871	CG7188	BI-1	EPL/nec	CD	GO:0060548	negative regulation ofCell death	3883.77	150.489	Y
109453	FBgn0038331	CG5073	Ccm3	EPL/nec	CD	IPR009652	ProgrammedCell death protein 10	932.262	67.4168	Y
22597	FBgn0015946	CG4345	grim	LL	CD	GO:0010623	programmedCell death involved inCell development	7.11637	0.0117657	N
8269	FBgn0003997	CG5123	hid	LL	CD	GO:0012501	programmedCell death		53.7668	Y
108869	FBgn0035488	CG11593	CG11593	nW // S-P(w)	CD	IPR022181	Bcl2-/adenovirus E1B 19kDa-interacting protein 2	2626.49	44.603	Y
19208	FBgn0029823	CG3011	Shmt	PL/nec	CD	GO:0005739	mitochondrion	2973.06	137.344	Y
107560	FBgn0010501	CG5370	Dcp-1	S(s)	CD	GO:0006915	apoptotic process	1313.5	77.7291	Y
110664	FBgn0286781	CG6582	cass	S(s)	CD	GO:0043066	negative regulation of apoptotic process	5190.18	209.397	Y
100168	FBgn0028381	CG14902	Decay	S(w)	CD	GO:0006508	proteolysis	4.26095	0.0582311	N
102863	FBgn0052176	CG32176	CG32176	S/WD(w)	CD	IPR038991	Caspase activity and apoptosis inhibitor 1	433.743	25.8133	Y
108101	FBgn0029092	CG11804	ced-6	V+/WA	CD	GO:0043277	apoptoticCellClearance	1397.41	47.3186	Y
105528	FBgn0038365	CG9593	CG9593	WA	CD	GO:0043066	negative regulation of apoptotic process	105.059	11.4683	Y
27086	FBgn0027594	CG2086	drpr	WA	CD	GO:0043277	apoptoticCellClearance	1786.23	28.7645	Y
109520	FBgn0033659	CG18188	Damm	WF(s)	CD	GO:0004197	cysteine-type endopeptidase activity	4.85883	2.44665	Y
108846	FBgn0035793	CG7546	CG7546	WF(s) // wt	CD	GO:0043066	negative regulation of apoptotic process	316.546	17.9577	Y
100424	FBgn0026404	CG8091	Dronc	WF(s)/ds	CD	GO:0010623	programmedCell death involved inCell development		68.2616	Y
103351	FBgn0259152	CG11847	Clbn	WF(s)/ds	CD	GO:1902167	positive regulation of intrinsic apoptotic signaling pathway in response to DNA damage by p53Class mediator	919.997	35.078	Y
102353	FBgn0033238	CG11165	azot	WM	CD	GO:0043065	positive regulation of apoptotic process	5.055	0	N
102751	FBgn0030028	CG10965	Corp	WS (ds)	CD	GO:0002039	p53 binding	7.60816	86.4242	Y
100405	FBgn0263864	CG6829	Dark	wt	CD	GO:0043293	apoptosome		24.9878	Y
22594	FBgn0033051	CG7863	Strica	wt	CD	GO:0012501	programmedCell death		2.45649	Y
28065	FBgn0019972	CG7788	Drice	wt	CD	GO:0010623	programmedCell death involved inCell development		88.9262	Y
105351	FBgn0015247	CG8293	Diap2	wt	CD	GO:0016567	protein ubiquitination		25.3076	Y
107620	FBgn0266717	CG6303	Bruce	wt	CD	GO:0000209	protein polyubiquitination	870.249	26.0553	Y
102512	FBgn0036786	CG13701	skl	wt	CD	GO:0010623	programmedCell death involved inCell development	5.3805	0.134641	N
24106	FBgn0038233	CG8464	HtrA2	wt	CD	GO:0005758	mitochondrial intermembrane space	45.974	7.69912	Y
107493	FBgn0037007	CG5059	BNIP3	wt	CD	GO:0043065	positive regulation of apoptotic process	4647.82	114.794	Y
101102	FBgn0032493	CG15479	Mabi	wt	CD	GO:0043065	positive regulation of apoptotic process	4.82062	0	N
108423	FBgn0028407	CG8364	Drep3	wt	CD	GO:0006915	apoptotic process		0.104805	N
104748	FBgn0051832	CG31832	CG31832	wt	CD	GO:0043066	negative regulation of apoptotic process	4.73467	0.141589	N
101873	FBgn0032493	CG15497	Mabi	wt	CD	GO:0043065	positive regulation of apoptotic process	5.02052	0.943355	N
100645	FBgn0025692	CG3814	Lfg	wt	CD	IPR006214	Bax inhibitor 1-related	4.22662	2.9691	Y
101815	FBgn0085459	CG34430	CG34430	wt	CD	IPR006214	Bax inhibitor 1-related		5.26027	Y
107744	FBgn0033985	CG10257	CG10257	wt	CD	GO:0043066	negative regulation of apoptotic process	4.09086	7	Y
105369	FBgn0262579	CG43119	Sarm	wt	CD	GO:0003953	NAD+ nucleosidase activity	227.95	11.0818	Y
100748	FBgn0024732	CG8357	Drep1	wt	CD	GO:0042981	regulation of apoptotic process		12.4099	Y
43758	FBgn0037980	CG3313	DCAF12	wt	CD	GO:0043067	regulation of programmedCell death	170.337	16.0565	Y
104994	FBgn0052202	CG32202	CG32202	wt	CD	GO:0006915	apoptotic process	214.792	29.5848	Y
101234	FBgn0011706	CG4319	rpr	wt	CD	GO:0012501	programmedCell death	455.661	35.1134	Y
100243	FBgn0050428	CG30428	CG30428	wt	CD	IPR026753	Nuclear apoptosis-inducing factor 1	137.758	35.7029	Y
106847	FBgn0050109	CG30109	CG30109	wt	CD	IPR007918	Mitochondrial distribution/morphology family 35/apoptosis	164.803	40.7267	Y
105462	FBgn0086676	CG8428	spin	wt	CD	GO:0012501	programmedCell death	2253.38	42.362	Y
100591	FBgn0033716	CG8493	Den1	wt	CD	GO:0043065	positive regulation of apoptotic process	503.784	69.371	Y
109624	FBgn0030456	CG4332	CG4332	wt	CD	GO:0006915	apoptotic process	2278.4	70.5809	Y
44532	FBgn0085397	CG34368	Fili	wt	CD	GO:0042981	regulation of apoptotic process		71.4953	Y
25506	FBgn0041094	CG7590	scyl	wt	CD	GO:0008219	cell death	4799.37	169.521	Y
103293	FBgn0033624	CG12384	CG12384	wt	CD	GO:0006915	apoptotic process	4842.49	414.892	Y
100605	FBgn0029594	CG14806	Coa8	wt // wt	CD	IPR018796	Apoptogenic protein 1	844.512	50.5273	Y
	FBgn0040491	CG8238	Buffy		CD	GO:0006915	apoptotic process	4.82311	0.538082	N
	FBgn0029131	CG33134	Debcl		CD	GO:0008630	intrinsic apoptotic signaling pathway in response to DNA damage	705.839	36.2533	Y
	FBgn0260635	CG12284	Diap1		CD	GO:0006915	apoptotic process		1047.41	Y
	FBgn0035473	CG14981	mge		CD	IPR005683	Mitochondrial import receptor subunit Tom22	4492.6	181.101	Y
	FBgn0033784	CG13322	SCCRO3		CD	GO:0043065	positive regulation of apoptotic process	303.785	29.7256	Y
	FBgn0004910	CG15855	Eip63F-1		CD	GO:0048102	autophagic cell death	7.44734	1.37888	Y
	FBgn0035497	CG14995	CG14995		CD	GO:0048102	autophagic cell death	488.21	6.12966	Y
	FBgn0028406	CG9414	Drep4		CD	GO:0006309	apoptotic DNA fragmentation		20.701	Y
	FBgn0040658	CG13516	CG13516		CD	GO:0006915	apoptotic process		26.7147	Y
	FBgn0035617	CG5146	l(3)psg2		CD	GO:0043067	regulation of programmed cell death	710.722	32.3719	Y
	FBgn0036237	CG18593	viaf		CD	GO:0043281	regulation of cysteine-type endopeptidase activity involved in apoptotic process	1851.61	96.448	Y
	FBgn0037700	CG8149	CG8149		CD	GO:0048102	autophagic cell death	1694.68	111.521	Y
	FBgn0011704	CG8975	RnrS		CD	GO:0006919	activation of cysteine-type endopeptidase activity involved in apoptotic process	4998.03	232.216	Y
32083	FBgn0031786	CG13989	CG13989	EPL	CG			4.16585	0	N
7981	FBgn0033793	CG3955	CG3955	EPL	CG			4.59243	0.0332801	N
101074	FBgn0037175	CG14455	CG14455	EPL	CG			3.99475	0.0572878	N
101935	FBgn0050419	CG30419	CG30419	EPL	CG			4.03097	0.154367	N
30700	FBgn0037195	CG11226	CG11226	EPL	CG			4.69187	3.00105	Y
49754	FBgn0053155	CG33155	CG33155	EPL	CG				53.4901	Y
107097	FBgn0032065	CG12438	CG12438	EPL/nec	CG			3.96691	0	N
106373	FBgn0036870	CG14095	CG14095	EPL/nec	CG			3.97869	0	N
43463	FBgn0036594	CG13047	CG13047	EPL/nec	CG			4.30298	0	N
108896	FBgn0037449	CG15185	CG15185	EPL/nec	CG			4.3048	0	N
104034	FBgn0053252	CG33252	CG33252	EPL/nec	CG			4.43155	0	N
24565	FBgn0030202	CG12640	CG12640	EPL/nec	CG			4.44738	0	N
104125	FBgn0028850	CG15260	CG15260	EPL/nec	CG			4.5597	0	N
106105	FBgn0038377	CG9632	CG9632	EPL/nec	CG			4.56814	0	N
102410	FBgn0052588	CG32588	CG32588	EPL/nec	CG			4.62937	0	N
101181	FBgn0031197	CG17601	CG17601	EPL/nec	CG			4.78266	0	N
108771	FBgn0051206	CG31206	CG31206	EPL/nec	CG			4.79319	0	N
105198	FBgn0050395	CG30395	CG30395	EPL/nec	CG			5.96321	0	N
110040	FBgn0052453	CG32453	CG32453	EPL/nec	CG				0	N
40946	FBgn0040342	CG3706	CG3706	EPL/nec	CG			5.00149	0.118324	N
33807	FBgn0039232	CG13636	sosie	EPL/nec	CG			5.67383	0.125849	N
107366	FBgn0013949	CG7021	Elal	EPL/nec	CG				0.307388	N
106571	FBgn0034144	CG5089	CG5089	EPL/nec	CG			4.67515	0.317059	N
15917	FBgn0036577	CG13073	CG13073	EPL/nec	CG			4.53607	0.367419	N
106949	FBgn0030338	CG15741	CG15741	EPL/nec	CG			6.28779	0.429951	N
109131	FBgn0051415	CG31415	CG31415	EPL/nec	CG			4.61315	0.548949	N
100403	FBgn0038761	CG17190	CG17190	EPL/nec	CG			6.85676	1.03271	Y
29272	FBgn0030764	CG9777	CG9777	EPL/nec	CG			5.11157	1.27619	Y
19547	FBgn0085417	CG34388	natalisin	EPL/nec	CG				5.70887	Y
104038	FBgn0010296	CG10789	ng4	EPL/nec	CG			4.84693	12	Y
107665	FBgn0033970	CG10205	CG10205	EPL/nec	CG			6.43662	16.2969	Y
104261	FBgn0031190	CG12576	CG12576	EPL/nec	CG			1513.61	41.724	Y
108331	FBgn0267365	CG5385	l(2)SH0834	EPL/nec	CG				55.5352	Y
107497	FBgn0037127	CG14566	CG14566	EPL/nec	CG			90.1337	65.4021	Y
106544	FBgn0034541	CG13437	CG13437	EPL/nec/nW	CG			4.53728	0.211213	N
47064	FBgn0036532	CG13445	CG13445	EPL/nW	CG			4.5514	0.236501	N
103286	FBgn0032530	CG9263	CG9263	LL	CG			4.43409	0.168058	N
17517	FBgn0038073	CG14395	CG14395	LL	CG			4.74891	0.230733	N
104544	FBgn0036246	CG17154	CG17154	LL	CG			5.60897	0.298398	N
110506	FBgn0038131	CG15888	CG15888	LL	CG			5.23853	0.443344	N
106156	FBgn0031545	CG3213	CG3213	LL	CG			5.41634	1.496	Y
23859	FBgn0028903	CG13243	CG13243	LL/EPL	CG			4.28373	0	N
19197	FBgn0042129	CG18806	OS9	LL/EPL	CG			4.87024	0.0451093	N
104245	FBgn0030280	CG11106	CG11106	LL/EPL	CG			5.3121	5.00288	Y
101921	FBgn0034804	CG3831	CG3831	LL/EPL // wt	CG			11.864	3.28958	Y
102574	FBgn0038527	CG14324	CG14324	LL/EPL/nec	CG			4.70375	0	N
110066	FBgn0050432	CG30432	CG30432	LL/EPL/nec	CG			4.71844	0	N
102498	FBgn0040775	CG12158	CG12158	LL/EPL/nec	CG			6.11466	0	N
100988	FBgn0030033	CG1387	CG1387	LL/EPL/nec	CG			3.72173	0.0246765	N
110587	FBgn0034464	CG11018	CG11018	LL/EPL/nec	CG			3658.41	0	Y
104957	FBgn0040850	CG15210	CG15210	LL/EPL/nec	CG			5.24863	1.23218	Y
108889	FBgn0050161	CG30161	CG30161	LL/EPL/nec	CG			4.71768	1.29337	Y
102259	FBgn0030763	CG9782	CG9782	LL/EPL/nec	CG			41.5099	78.7666	Y
102248	FBgn0032751	CG17343	CG17343	LL/EPL/nec	CG			257.896	80.3611	Y
101793	FBgn0033851	CG13332	CG13332	LL/nec	CG			4.67882	0	N
103326	FBgn0035429	CG12017	CG12017	LL/PL/nW	CG			6.19725	0.75161	N
102475	FBgn0040984	CG4440	CG4440	nW	CG			5.6675	0.516706	N
100658	FBgn0051676	CG31676	CG31676	nW	CG			22.2358	0.914096	Y
43566	FBgn0032175	CG13131	CG13131	PL	CG			4.00759	0	N
106539	FBgn0030912	CG6023	CG6023	PL	CG			38.9288	3.29117	Y
17637	FBgn0037171	CG14459	CG14459	PL/nec	CG			5.12384	0	N
38551	FBgn0029539	CG11663	CG11663	PL/nec	CG			5.12708	0	N
12215	FBgn0040353	CG14417	CG14417	PL/nec	CG			4.41901	0.278124	N
100973	FBgn0030158	CG9686	CG9686	PL/nec	CG			5.2881	0.284595	N
100386	FBgn0053189	CG33189	CG33189	PL/nec	CG			4.25359	0.889703	N
107220	FBgn0051324	CG31324	CG31324	PL/nec	CG			7.71765	1.24508	Y
103334	FBgn0036589	CG13067	CG13067	PL/nec	CG			38.6592	2.76902	Y
101188	FBgn0034565	CG15650	CG15650	PL/nec	CG			4.29464	6.21482	Y
107601	FBgn0033732	CG13157	CG13157	PL/nec/nW	CG			4.05761	0.0544806	N
103034	FBgn0032124	CG17855	CG17855	PL/nec/nW	CG			5.25867	0.588275	N
110001	FBgn0052241	CG32241	CG32241	PL/nec/S-P(s)	CG			9.31646	0.7827	N
107843	FBgn0030798	CG13003	CG13003	PL/nec/S-P(s)	CG			149.292	2.06372	Y
104292	FBgn0035097	CG13405	CG13405	PL/nec/S(s)	CG			5.14098	0.105976	N
104932	FBgn0035495	CG14989	CG14989	PL/nec/S(s)	CG			5.99338	0.118036	N
110523	FBgn0033919	CG8547	CG8547	PL/nec/S(s)	CG			1872.56	73.4438	Y
103325	FBgn0029719	CG15473	CG15473	PL/nec/S/WD	CG			5.46381	1.55951	Y
9960	FBgn0033498	CG12209	CG12209	PL/nec/WD(s)	CG			4.69305	0.11176	N
108276	FBgn0050391	CG30391	CG30391	PL/nW	CG			4.83856	0	N
102268	FBgn0030900	CG15064	Him	PL/nW	CG			159.232	20.98	Y
103504	FBgn0040732	CG16926	CG16926	PL/S-P(s) // S-P	CG			8.6851	1.39601	Y
106265	FBgn0031323	CG5139	CG5139	PL/S(s)	CG			4.41917	0	N
102755	FBgn0263997	CG43740	CG43740	PL/S(s)	CG				0.163031	N
100135	FBgn0042180	CG18870	CG18870	PL/S(s)/WD	CG			372.192	11.2754	Y
48493	FBgn0040922	CG15036	CG15036	PL/S/nec	CG			4.93057	0	N
41624	FBgn0031101	CG1631	CG1631	Q-	CG			5.12627	0	N
103049	FBgn0040828	CG13306	CG13306	S	CG			4.0278	0	N
12960	FBgn0035315	CG8960	CG8960	S	CG			5.01515	0	N
101897	FBgn0032023	CG14274	CG14274	S	CG			3.97267	0.0565148	N
31859	FBgn0035086	CG12851	CG12851	S	CG			4.62304	0.128835	N
107569	FBgn0050026	CG30026	CG30026	S	CG			5.3423	0.427122	N
41496	FBgn0036595	CG13046	CG13046	S	CG			9.07816	3.56092	Y
107250	FBgn0037503	CG14598	CG14598	S	CG			344.538	23.6916	Y
103230	FBgn0052278	CG32278	CG32278	S	CG			650.309	56.1037	Y
104808	FBgn0030328	CG2446	Amun	S	CG			2021.39	62.1499	Y
103328	FBgn0033968	CG10200	hui	S	CG			755.701	92.3773	Y
106813	FBgn0085359	CG34330	CG34330	S-P(s)	CG				0	N
102263	FBgn0250904	CG34434	CG34434	S-P(s)	CG				0.430199	N
105537	FBgn0031168	CG1722	CG1722	S-P(s)	CG			23.666	0.218082	Y
44953	FBgn0040842	CG15212	CG15212	S-P(s) // S-P	CG			551.327	13.8576	Y
102717	FBgn0039428	CG14237	CG14237	S-P(s)/V+	CG			4.43107	1.7432	Y
102275	FBgn0040360	CG14626	CG14626	S(s)	CG			4.13895	0	N
102229	FBgn0033512	CG12902	CG12902	S(s)	CG			4.45318	0	N
108986	FBgn0031626	CG15631	CG15631	S(s)	CG			4.72354	0	N
103021	FBgn0040877	CG12994	CG12994	S(s)	CG			4.00963	0.145498	N
102595	FBgn0037625	CG11768	CG11768	S(s)	CG			4.0922	0.566804	N
105849	FBgn0053284	CG33284	CG33284	S(s)	CG			14.6873	0.184987	Y
100827	FBgn0052554	CG32554	CG32554	S(s)	CG			87.4794	10.1669	Y
103414	FBgn0034184	CG9646	CG9646	S(s)	CG			317.86	13.7375	Y
2711	FBgn0037181	CG11370	CG11370	S(s)	CG			2582.99	16.5125	Y
36013	FBgn0027585	CG8740	CG8740	S(s)	CG			1222.3	75.3166	Y
7712	FBgn0028855	CG15282	CG15282	S(s)	CG			1789.55	76.7794	Y
12474	FBgn0032803	CG13082	CG13082	S(s) // S	CG			153.936	11.23	Y
106430	FBgn0030160	CG9691	CG9691	S(s) // S	CG			1691.18	64.2935	Y
110027	FBgn0053500	CG33500	CG33500	S(s)/V-	CG				0.593827	N
16459	FBgn0036677	CG13023	CG13023	S(s)/V+	CG			122.117	14.3515	Y
104727	FBgn0030459	CG12723	CG12723	S(s)/V+(s)	CG			4.18057	0.200372	N
101902	FBgn0036311	CG17666	CG17666	S(s)/WA	CG			4.52714	0.0161733	N
106017	FBgn0036360	CG10713	CG10713	S(s)/WA	CG			4.15003	34.0174	Y
102451	FBgn0036131	CG12522	CG12522	S(s)/WA(s)	CG			4.77826	0	N
102490	FBgn0030097	CG12115	CG12115	S(s)/WA(s)	CG			4.43799	0.158591	N
32075	FBgn0034501	CG13868	CG13868	S(s)/WD // wt	CG			6.7145	0.822713	N
44586	FBgn0025644	CG14424	CG14424	S(s)/WD/N	CG			4.69931	0.157194	N
100924	FBgn0034642	CG15674	CG15674	S(s)/WF	CG			4.56094	7.10202	Y
100549	FBgn0030017	CG2278	CG2278	S(s)/WF(s)	CG			4.36946	2.30393	Y
100081	FBgn0039113	CG10217	udt	S(w)	CG			4348.25	31.0277	Y
109711	FBgn0052988	CG32988	CG32988	S(w)	CG			4.00107	0	N
103498	FBgn0033703	CG13170	CG13170	S(w)	CG			4.18572	0	N
104800	FBgn0038945	CG5386	CG5386	S(w)	CG			4.80597	0.0202167	N
107490	FBgn0040827	CG13315	CG13315	S(w)	CG			10.1653	0.221914	Y
107535	FBgn0028740	CG6362	CG6362	S(w)	CG				1.01346	Y
17104-R3	FBgn0040496	CG17104	CG17104	S(w)	CG				11.2504	Y
48717	FBgn0010340	CG9852	140up	S(w)	CG			245.129	22.4551	Y
31465	FBgn0010830	CG11238	l(3)04053	S(w)	CG			755.467	24.5	Y
106367	FBgn0031022	CG12204	CG12204	S(w)	CG			270.52	24.9163	Y
100504	FBgn0038207	CG14356	CG14356	S(w)/V-(cv)	CG			4.5671	0.442071	N
101789	FBgn0029587	CG14797	CG14797	S/CD	CG			4.57762	0.676445	N
105789	FBgn0036773	CG13698	CG13698	S/V-	CG			1409.07	38.2032	Y
106871	FBgn0050044	CG30044	s-cup	S/V-(cvp L5)	CG			5.33943	0.113637	N
104830	FBgn0010607	CG8886	l(2)05714	S/V-(cvp)/WD(w)	CG			885.426	34.6501	Y
23694	FBgn0040674	CG9445	CG9445	S/V+	CG			5.0315	0	N
21370	FBgn0051538	CG31538	CG31538	S/V+	CG			4.99643	2.0049	Y
BL27515	FBgn0011746	CG8084	ana	S/V+	CG			1871.02	50.2606	Y
2642	FBgn0031756	CG13992	CG13992	S/V+(s)	CG			4.72215	0.257334	N
109246	FBgn0052188	CG32188	CG32188	S/V+(s)	CG			13.6794	0	Y
101777	FBgn0040931	CG9034	CG9034	S/V+(s)	CG			1211.14	162.783	Y
15236-R1	FBgn0033108	CG15236	CG15236	S/V+(w)/WA	CG			7.18037	0.0145529	Y
101876	FBgn0032665	CG15152	CG15152	S/V+/WA	CG			11.0191	1.25897	Y
1369	FBgn0039723	CG15522	CG15522	S/WA	CG			4.91563	0	N
102383	FBgn0035548	CG15023	CG15023	S/WA	CG			4.1894	0.0549157	N
27126	FBgn0035545	CG12607	CG12607	S/WA	CG			6.34443	0.827849	N
38773	FBgn0030770	CG13010	CG13010	S/WA	CG			4.8586	1.24074	Y
104679	FBgn0037664	CG8420	CG8420	S/WA	CG			128.53	10.8418	Y
49615	FBgn0263993	CG43736	CG43736	S/WA(s)	CG				20.2637	Y
50454	FBgn0035000	CG13578	CG13578	S/WA/F	CG			5.86736	0.101238	N
104751	FBgn0051347	CG31347	CG31347	S/WA/Q-	CG			4.43545	2.18885	Y
110048	FBgn0036221	CG11588	CG11588	S/WA/V+	CG			4.33257	0	N
50376	FBgn0030091	CG7065	CG7065	S/WA/WD	CG			249.635	20.277	Y
104997	FBgn0086856	CG11555	CG11555	S/WA/WD	CG			1296.73	69.3897	Y
106214	FBgn0037667	CG16734	CG16734	S/WD/V-(cvp)	CG			810.052	41.9334	Y
9336-R1	FBgn0032897	CG9336	CG9336	S/WF // S	CG			415.849	37.0613	Y
23189	FBgn0035478	CG10853	CG10853	S/WM(w)/V-(cvp)	CG			4.07099	2.00613	Y
101088	FBgn0030836	CG8664	CG8664	S/WM/V-	CG			5.08102	1.36839	Y
106885	FBgn0039346	CG5079	CG5079	V-(cv L5)	CG			5.10856	0.611435	N
105049	FBgn0036121	CG6310	CG6310	V-(cv)	CG			393.419	39.6781	Y
102629	FBgn0032399	CG6785	CG6785	V-(cvp)	CG			4.52939	1.72537	Y
46273	FBgn0260000	CG17570	CG17570	V-(L2)	CG			4.3059	1.39161	Y
107470	FBgn0050076	CG30076	CG30076	V-(L2p)	CG			4.64924	0.0976953	N
36466	FBgn0033164	CG11112	CG11112	V-(L5)	CG			5.23876	33	Y
100918	FBgn0034835	CG3092	CG3092	V+	CG			4.50423	0.0260297	N
109930	FBgn0051279	CG31279	CG31279	V+	CG			4.68173	0.134544	N
105915	FBgn0286977	CG46437	Osi10b	V+	CG			4.50655		N
104614	FBgn0036467	CG12310	CG12310	V+	CG			5.75406	5.16606	Y
106794	FBgn0038647	CG14302	CG14302	V+	CG			3.72197	6.22174	Y
100249	FBgn0027521	CG3679	CG3679	V+	CG			1437.04	48.0634	Y
107240	FBgn0053109	CG33109	CG33109	V+(N)/V-(cvp)	CG			4.71491	0	N
107884	FBgn0037388	CG14676	CG14676	V+(s)	CG			4.42186	0	N
100072	FBgn0263216	CG43386	CG43386	V+(s)	CG				1.14654	Y
6493	FBgn0028708	CG11993	Mst85C	V+(w)	CG			1298.97	38.6215	Y
107499	FBgn0040684	CG12589	CG12589	V+(w)	CG			4.1386	0	N
106259	FBgn0039288	CG13653	CG13653	V+(w)	CG			4.65994	0	N
13871	FBgn0263741	CG43666	CG43666	V+(w)	CG				0.0161222	N
26042	FBgn0263042	CG43337	CG43337	V+(w)	CG				0.669911	N
103268	FBgn0030272	CG15201	CG15201	V+(w)	CG			5.60775	3.48762	Y
104976	FBgn0050184	CG30184	CG30184	V+(w)	CG			4.05929	4.95149	Y
102439	FBgn0034399	CG15083	CG15083	V+(w)	CG			4599.56	113.247	Y
19242	FBgn0261349	CG42626	Mst36Fb	V+/S	CG				1.3555	Y
18307	FBgn0037283	CG14658	CG14658	V+/WA	CG			4.94993	0	N
104192	FBgn0051161	CG31161	CG31161	V+/WA	CG			5.63	0.18093	N
49151	FBgn0035856	CG13679	CG13679	V+/WA	CG			7.98461	1.06236	Y
100368	FBgn0039342	CG5107	CG5107	WA	CG			4.22227	0	N
106477	FBgn0038944	CG5388	CG5388	WA	CG			4.26054	0	N
110493	FBgn0052983	CG32983	CG32983	WA	CG			4.32001	0	N
106057	FBgn0033591	CG13216	CG13216	WA	CG			4.49496	0	N
14544	FBgn0029646	CG14423	CG14423	WA	CG			4.80817	0	N
100229	FBgn0037626	CG8236	CG8236	WA	CG			4.86013	0	N
106908	FBgn0052117	CG32117	CG32117	WA	CG			4.89962	0	N
110127	FBgn0037178	CG12546	CG12546	WA	CG			5.19706	0	N
100509	FBgn0032867	CG15475	CG15475	WA	CG			5.72798	0	N
102316	FBgn0029940	CG1958	CG1958	WA	CG			4.71208	0.0170027	N
101157	FBgn0033279	CG2291	CG2291	WA	CG			4.91858	0.0447289	N
100633	FBgn0038526	CG14327	CG14327	WA	CG			5.26673	0.0477055	N
38881	FBgn0032563	CG15258	CG15258	WA	CG			4.91145	0.0784742	N
109145	FBgn0025645	CG3598	CG3598	WA	CG			5.30794	0.100043	N
3806	FBgn0040371	CG12470	CG12470	WA	CG			4.33402	0.12409	N
107968	FBgn0035139	CG13891	CG13891	WA	CG			5.28291	0.165481	N
107880	FBgn0036731	CG6333	CG6333	WA	CG			5.08227	0.22369	N
43403	FBgn0031104	CG15460	jb	WA	CG			5.37751	0.305266	N
1357	FBgn0039686	CG15506	CG15506	WA	CG			4.91216	0.396508	N
104560	FBgn0030508	CG15760	CG15760	WA	CG			4.94923	0.465558	N
102232	FBgn0036351	CG14107	CG14107	WA	CG			4.57065	0.585363	N
17543	FBgn0035550	CG11349	CG11349	WA	CG			206.606	0	Y
104910	FBgn0035727	CG10063	CG10063	WA	CG			5.05506	1.16489	Y
109778	FBgn0029951	CG11369	CG11369	WA	CG			4.30641	2	Y
105048	FBgn0039356	CG5039	CG5039	WA	CG			88.0614	6.45284	Y
30981	FBgn0003086	CG10790	Pig1	WA	CG			4.35643	7	Y
101281	FBgn0030797	CG13004	CG13004	WA	CG			85.5119	7.74886	Y
105596	FBgn0263773	CG43690	fok	WA	CG			563.999	15.9204	Y
26865	FBgn0035755	CG14830	CG14830	WA	CG			530.466	32.5029	Y
100870	FBgn0040352	CG14416	CG14416	WA // wt	CG			4.38807	0.149363	N
101108	FBgn0050393	CG30393	CG30393	WA(s)	CG			4.87992	0	N
43619	FBgn0263994	CG43737	CG43737	WA(s)	CG				0.0438563	N
101078	FBgn0032024	CG14273	CG14273	WA(s)	CG			4.43679	0.0462095	N
42090	FBgn0083938	CG34102	BG642163	WA(s)	CG				0.0904922	N
102193	FBgn0040730	CG15127	CG15127	WA(s)/V+(w) // wt	CG			4.67968	0	N
3464	FBgn0033928	CG13941	Arc2	WA(s)/WF	CG			854.014	7.23561	Y
13516	FBgn0040553	CG14374	CG14374	WA(w)	CG			3.92183	0	N
101069	FBgn0052643	CG32643	CG32643	WA(w)	CG			4.68115	0	N
108272	FBgn0030824	CG5070	CG5070	WA(w)	CG			4.32107	0.0647987	N
104509	FBgn0033405	CG13954	CG13954	WA(w)	CG			4.64404	0.2624	N
49929	FBgn0031001	CG7884	CG7884	WA(w)	CG			22.0312	3.63418	Y
106362	FBgn0035544	CG15021	CG15021	WA(w)V+(w)	CG			5.59648	0.0397241	N
25740	FBgn0051253	CG31253	CG31253	WA/V+	CG			4.94121	0	N
40462	FBgn0038266	CG3610	CG3610	WA/V+	CG			4.49559	0.124194	N
33914	FBgn0085356	CG34327	CG34327	WA/V+(w)	CG				0	N
110069	FBgn0030804	CG13002	CG13002	WD	CG			4.16339	0	N
109861	FBgn0031288	CG13949	CG13949	WD	CG			4.64819	0	N
106398	FBgn0035554	CG13721	CG13721	WD	CG			4.71817	0	N
107474	FBgn0051806	CG31806	CG31806	WD	CG			5.67132	0	N
17724	FBgn0034477	CG13872	CG13872	WD	CG			4.61384	0.0366357	N
102420	FBgn0038929	CG13408	CG13408	WD	CG			4.47207	0.270005	N
41327	FBgn0052198	CG32198	CG32198	WD	CG			4.63281	0.638547	N
102373	FBgn0025676	CG3217	CkIIalpha-i3	WD	CG				18.8898	Y
5942	FBgn0037757	CG8516	CG8516	WD	CG			228.376	45.0873	Y
105782	FBgn0040367	CG11382	CG11382	WD	CG			4.10253	125	Y
35683	FBgn0040600	CG13631	CG13631	WD(s)	CG			13.0022	2.04234	Y
108720	FBgn0032420	CG6583	CG6583	WD(s)	CG			3780.84	111.362	Y
104743	FBgn0051195	CG31195	CG31195	WD(s)	CG			1015.01	154.533	Y
108421	FBgn0004173	CG17934	Mst84Db	WD(s)	CG			4.28541	0	N
110061	FBgn0051465	CG31465	CG31465	WD(s)	CG			4.7319	0.00891732	N
108806	FBgn0033154	CG1850	CG1850	WD(s)	CG			4.64696	0.162541	N
20385	FBgn0039945	CG17159	CG17159	WD(s)/S	CG			1033.63	9.67962	Y
106565	FBgn0015585	CG10852	Acp63F	WD(w)	CG			5.04809	11.2706	Y
103349	FBgn0262026	CG42837	CG42837	WD(w)	CG				34.4546	Y
109873	FBgn0038809	CG16953	CG16953	WD(w)	CG			1868.89	45.3694	Y
25186	FBgn0265626	CG44434	CG44434	WD(w)	CG				0	N
44847	FBgn0032184	CG13135	CG13135	WF	CG			4.62512	0	N
106865	FBgn0035439	CG14961	CG14961	WF	CG			4.29642	1.47113	Y
31458	FBgn0024943	CG11219	PIP82	WF	CG			4.75457	52.696	Y
102278	FBgn0037464	CG1988	Mst84B	WF(s)	CG			5.20926	0.472249	N
108097	FBgn0037741	CG16908	Tti1	WF(s)	CG			128.06	15.4962	Y
101605	FBgn0035257	CG12011	CG12011	WF(s)	CG			4.06477	0	N
105804	FBgn0030826	CG12995	CG12995	WF(s)	CG			4.12062	0	N
101218	FBgn0040892	CG14634	CG14634	WF(s)	CG			4.12992	0	N
101050	FBgn0032072	CG9483	CG9483	WF(s)	CG			4.13565	0	N
104302	FBgn0038568	CG14315	CG14315	WF(s)	CG			4.15959	0	N
100319	FBgn0034839	CG13540	CG13540	WF(s)	CG			4.16187	0	N
107566	FBgn0038213	CG9624	CG9624	WF(s)	CG			4.18978	0	N
100365	FBgn0033280	CG12126	CG12126	WF(s)	CG			4.20473	0	N
106117	FBgn0037577	CG7443	CG7443	WF(s)	CG			4.23397	0	N
100402	FBgn0035782	CG14835	CG14835	WF(s)	CG			4.24644	0	N
103061	FBgn0038611	CG14309	CG14309	WF(s)	CG			4.25395	0	N
100442	FBgn0030409	CG15728	CG15728	WF(s)	CG			4.2629	0	N
102593	FBgn0051093	CG31093	CG31093	WF(s)	CG			4.30823	0	N
103266	FBgn0052219	CG32219	CG32219	WF(s)	CG			4.33776	0	N
102674	FBgn0029552	CG14631	CG14631	WF(s)	CG			4.46172	0	N
102778	FBgn0036924	CG7570	hale	WF(s)	CG			4.46283	0	N
102890	FBgn0029535	CG14635	CG14635	WF(s)	CG			4.46945	0	N
108033	FBgn0036679	CG13022	CG13022	WF(s)	CG			4.47096	0	N
106532	FBgn0051050	CG31050	CG31050	WF(s)	CG			4.50701	0	N
101827	FBgn0029931	CG14427	CG14427	WF(s)	CG			4.54964	0	N
100086	FBgn0051862	CG31862	CG31862	WF(s)	CG			4.55411	0	N
105197	FBgn0036610	CG13058	CG13058	WF(s)	CG			4.58067	0	N
108777	FBgn0050472	CG30472	CG30472	WF(s)	CG			4.59743	0	N
102237	FBgn0032491	CG16815	CG16815	WF(s)	CG			4.62273	0	N
101794	FBgn0032490	CG16813	CG16813	WF(s)	CG			4.63	0	N
109926	FBgn0032385	CG16964	CG16964	WF(s)	CG			4.71507	0	N
107675	FBgn0051816	CG31816	CG31816	WF(s)	CG			4.77811	0	N
108717	FBgn0031526	CG8838	CG8838	WF(s)	CG			4.97919	0	N
100674	FBgn0286507	CG5538	vrs	WF(s)	CG			5.03152	0	N
100329	FBgn0031785	CG13991	CG13991	WF(s)	CG			5.31079	0	N
110300	FBgn0030981	CG14191	CG14191	WF(s)	CG			5.37515	0	N
101000	FBgn0033278	CG14759	CG14759	WF(s)	CG			5.40196	0	N
102111	FBgn0040784	CG15323	karr	WF(s)	CG			5.53338	0	N
102157	FBgn0037284	CG14659	CG14659	WF(s)	CG			5.75192	0	N
102881	FBgn0040729	CG15126	CG15126	WF(s)	CG				0	N
103025	FBgn0029955	CG15478	CG15478	WF(s)	CG			4.84697	0.00874973	N
100183	FBgn0004181	CG2668	Ebp	WF(s)	CG				0.00997903	N
104742	FBgn0038706	CG3517	CG3517	WF(s)	CG			4.34346	0.0108617	N
105527	FBgn0028900	CG18518	CG18518	WF(s)	CG			5.91742	0.0149013	N
107466	FBgn0035797	CG14837	CG14837	WF(s)	CG			4.70639	0.0166749	N
102837	FBgn0035555	CG13720	CG13720	WF(s)	CG			5.51088	0.0183559	N
102208	FBgn0028880	CG15256	CG15256	WF(s)	CG			4.59987	0.0199431	N
104143	FBgn0038847	CG12278	CG12278	WF(s)	CG			4.3295	0.020787	N
103235	FBgn0031295	CG4375	CG4375	WF(s)	CG				0.0224462	N
109712	FBgn0266436	CG45066	CG45066	WF(s)	CG				0.031205	N
104236	FBgn0036905	CG14101	ms(3)76Ca	WF(s)	CG			4.89806	0.0329085	N
108195	FBgn0038931	CG13407	CG13407	WF(s)	CG			4.12862	0.0350541	N
105803	FBgn0037133	CG7370	CG7370	WF(s)	CG			4.59539	0.0359703	N
103220	FBgn0034942	CG13566	CG13566	WF(s)	CG			4.83042	0.0369934	N
110028	FBgn0052213	CG32213	CG32213	WF(s)	CG				0.0415899	N
100160	FBgn0051882	CG31882	CG31882	WF(s)	CG			4.90994	0.0418364	N
100649	FBgn0033628	CG13203	CG13203	WF(s)	CG			4.61159	0.0467965	N
100041	FBgn0033723	CG13155	CG13155	WF(s)	CG			4.3519	0.0481384	N
109044	FBgn0051952	CG31952	CG31952	WF(s)	CG			4.94187	0.0542974	N
103963	FBgn0032370	CG12307	CG12307	WF(s)	CG			4.70772	0.0552589	N
108765	FBgn0051675	CG31675	CG31675	WF(s)	CG			6.29663	0.0557818	N
104828	FBgn0050222	CG30222	CG30222	WF(s)	CG			5.77939	0.0574725	N
108153	FBgn0038525	CG14329	CG14329	WF(s)	CG			4.70534	0.058747	N
102426	FBgn0032087	CG9568	CG9568	WF(s)	CG			5.0935	0.0597393	N
104588	FBgn0039202	CG13622	CG13622	WF(s)	CG			5.29955	0.0662444	N
100430	FBgn0051709	CG31709	CG31709	WF(s)	CG			5.91505	0.0666156	N
106211	FBgn0039752	CG15530	CG15530	WF(s)	CG			5.29101	0.0709964	N
108764	FBgn0064912	CG31178	CG31178	WF(s)	CG				0.0808667	N
102119	FBgn0032658	CG5681	CG5681	WF(s)	CG			5.90725	0.0876056	N
101657	FBgn0032851	CG13970	CG13970	WF(s)	CG			5.08147	0.0938912	N
103238	FBgn0029728	CG2861	CG2861	WF(s)	CG			4.94362	0.106369	N
110307	FBgn0030307	CG33235	CG33235	WF(s)	CG				0.109877	N
105015	FBgn0029716	CG3546	CG3546	WF(s)	CG			4.20709	0.111531	N
106300	FBgn0034435	CG9975	fest	WF(s)	CG			5.72301	0.121952	N
106272	FBgn0052298	CG32298	CG32298	WF(s)	CG			4.13133	0.126451	N
108108	FBgn0033072	CG17994	CG17994	WF(s)	CG			4.37986	0.127357	N
105178	FBgn0052450	CG32450	CG32450	WF(s)	CG			4.51218	0.128137	N
102747	FBgn0038159	CG14369	CG14369	WF(s)	CG			4.00968	0.13085	N
104511	FBgn0052462	CG32462	CG32462	WF(s)	CG			4.3151	0.132294	N
101061	FBgn0052572	CG32572	CG32572	WF(s)	CG			5.08355	0.133331	N
106883	FBgn0040571	CG17193	CG17193	WF(s)	CG			4.63992	0.135546	N
103212	FBgn0030540	CG11581	CG11581	WF(s)	CG			4.30386	0.139183	N
102355	FBgn0032088	CG13102	CG13102	WF(s)	CG			6.90608	0.150742	N
101911	FBgn0032285	CG17108	CG17108	WF(s)	CG			6.14211	0.165089	N
103443	FBgn0034563	CG15649	CG15649	WF(s)	CG			4.83142	0.165843	N
100186	FBgn0052181	CG32181	CG32181	WF(s)	CG			4.74436	0.166096	N
102508	FBgn0039832	CG15563	CG15563	WF(s)	CG			5.29217	0.176046	N
107932	FBgn0052192	CG32192	CG32192	WF(s)	CG			5.32346	0.186313	N
106795	FBgn0033499	CG12914	CG12914	WF(s)	CG			3.83293	0.213868	N
104516	FBgn0053530	CG33530	Acp53C14c	WF(s)	CG				0.218607	N
101071	FBgn0037065	CG12974	CG12974	WF(s)	CG			5.14897	0.232345	N
100896	FBgn0039264	CG11786	CG11786	WF(s)	CG			5.59728	0.233488	N
102409	FBgn0032360	CG14926	CG14926	WF(s)	CG			4.31579	0.264024	N
100107	FBgn0039523	CG12885	CG12885	WF(s)	CG			4.67665	0.287935	N
102726	FBgn0040843	CG15213	CG15213	WF(s)	CG			3.35329	0.319569	N
104082	FBgn0052647	CG32647	CG32647	WF(s)	CG			4.52476	0.320602	N
102027	FBgn0023496	CG7299	Lip1	WF(s)	CG			6.2361	0.359245	N
109859	FBgn0085415	CG34386	CG34386	WF(s)	CG				0.360768	N
103330	FBgn0034278	CG14488	CG14488	WF(s)	CG			4.7892	0.395348	N
106790	FBgn0030259	CG1545	CG1545	WF(s)	CG			4.52659	0.436086	N
104659	FBgn0051323	CG31323	CG31323	WF(s)	CG			4.77128	0.461303	N
100838	FBgn0052816	CG32816	CG32816	WF(s)	CG			6.35323	0.496987	N
104448	FBgn0031920	CG6441	CG6441	WF(s)	CG			4.75467	0.507695	N
102888	FBgn0032900	CG14401	CG14401	WF(s)	CG			4.44168	0.561267	N
110053	FBgn0036352	CG14110	CG14110	WF(s)	CG			4.51352	0.599418	N
108784	FBgn0051226	CG31226	CG31226	WF(s)	CG			4.53958	0.7017	N
105072	FBgn0051406	CG31406	CG31406	WF(s)	CG			6.22663	0.785819	N
105724	FBgn0037416	CG15592	Osi9	WF(s)	CG			5.26094	0.8346	N
106886	FBgn0033307	CG14752	CG14752	WF(s)	CG			7.99267	0	N
110109	FBgn0036588	CG13068	CG13068	WF(s)	CG			24.6431	0	Y
103237	FBgn0264296	CG43774	CG43774	WF(s)	CG			38.8557	0	Y
104054	FBgn0050080	CG30080	CG30080	WF(s)	CG			244.249	0.0274559	Y
107731	FBgn0033541	CG12934	CG12934	WF(s)	CG			4.38081	1.09203	Y
102573	FBgn0052712	CG32712	CG32712	WF(s)	CG			5.16137	1.22675	Y
104903	FBgn0040795	CG13038	CG13038	WF(s)	CG			3.72907	1.45926	Y
102155	FBgn0035988	CG3982	CG3982	WF(s)	CG			4.18725	1.46887	Y
105327	FBgn0040900	CG17777	CG17777	WF(s)	CG			4.33765	1.50129	Y
110302	FBgn0264443	CG43861	CG43861	WF(s)	CG				1.50529	Y
107523	FBgn0030595	CG14406	CG14406	WF(s)	CG			5.45073	1.51293	Y
102325	FBgn0032419	CG17217	CG17217	WF(s)	CG			5.22868	1.56305	Y
104650	FBgn0000451	CG6611	ect	WF(s)	CG			7.56537	1.5687	Y
101803	FBgn0032422	CG6579	atilla	WF(s)	CG			33.4212	1.90975	Y
106566	FBgn0034289	CG10910	CG10910	WF(s)	CG			5.02323	2	Y
107890	FBgn0051525	CG31525	CG31525	WF(s)	CG			4.53664	3.00002	Y
102344	FBgn0028955	CG8788	CG8788	WF(s)	CG				3.77104	Y
105196	FBgn0036056	CG6709	CG6709	WF(s)	CG			4.56548	4.23773	Y
100117	FBgn0050099	CG30099	CG30099	WF(s)	CG			5.26106	4.36565	Y
109143	FBgn0002933	CG10781	ng1	WF(s)	CG				4.53785	Y
108058	FBgn0024366	CG11409	CG11409	WF(s)	CG			76.2641	4.58094	Y
101131	FBgn0031393	CG15382	CG15382	WF(s)	CG			114.613	4.98147	Y
105012	FBgn0033353	CG13749	CG13749	WF(s)	CG			4.36289	5.09936	Y
106284	FBgn0037228	CG1092	CG1092	WF(s)	CG			5.07258	5.51991	Y
104244	FBgn0036818	CG14074	CG14074	WF(s)	CG			81.8005	10.4811	Y
101172	FBgn0050383	CG30383	CG30383	WF(s)	CG				11.7559	Y
102850	FBgn0030757	CG9902	CG9902	WF(s)	CG			136.527	14.992	Y
102576	FBgn0034021	CG8180	CG8180	WF(s)	CG			162.369	15.0297	Y
102245	FBgn0025335	CG4585	Cpes	WF(s)	CG			351.867	15.5486	Y
109767	FBgn0036365	CG10732	cmb	WF(s)	CG			143.766	16.4564	Y
106941	FBgn0032140	CG13117	CG13117	WF(s)	CG			196.595	17.2844	Y
107603	FBgn0034974	CG16786	CG16786	WF(s)	CG			468.518	17.3116	Y
104945	FBgn0052428	CG32428	CG32428	WF(s)	CG			567.412	32.6053	Y
100115	FBgn0032974	CG3651	CG3651	WF(s)	CG			1115.12	35.1189	Y
102455	FBgn0036576	CG5151	CG5151	WF(s)	CG			1773.17	58.7817	Y
105926	FBgn0027547	CG1927	CG1927	WF(s)	CG			1841.11	128.264	Y
105931	FBgn0038967	CG13847	CG13847	WF(s)	CG
100418	FBgn0030583	CG14410	CG14410	WF(s) // WA	CG			5.04317	1.79659	Y
105007	FBgn0039761	CG18404	CG18404	WF(s) // wt	CG			3.94473	0	N
103659	FBgn0040648	CG11666	CG11666	WF(s) // wt	CG			5.13873	0	N
104955	FBgn0037870	CG18577	CG18577	WF(s) // wt	CG			5.58075	0.0681069	N
101853	FBgn0040989	CG5693	CG5693	WF(s) // wt	CG			4.77505	0.136022	N
101950	FBgn0031176	CG1678	whe	WF(s) // wt	CG			3.76756	0.138147	N
103056	FBgn0029851	CG14445	CG14445	WF(s) // wt	CG			4.57773	0.758433	N
108725	FBgn0040636	CG13255	CG13255	WF(s) // wt	CG			5.43134	1.16676	Y
109149	FBgn0085194	CG34165	CG34165	WF(s) // wt	CG				1.8277	Y
103348	FBgn0029707	CG12688	CG12688	WF(s) // wt	CG			4.32999	2.33553	Y
107655	FBgn0033448	CG1623	hebe	WF(s)/ds	CG			5.81208	0.122687	N
105875	FBgn0033374	CG13741	Boot	WF(s)/ds	CG			4.94252	0.603766	N
105567	FBgn0034683	CG13500	CG13500	WF(s)/ds	CG			3.84344	0	N
102202	FBgn0036835	CG14075	CG14075	WF(s)/ds	CG			4.031	0	N
105891	FBgn0052986	CG32986	CG32986	WF(s)/ds	CG			4.13313	0	N
102056	FBgn0038942	CG13862	CG13862	WF(s)/ds	CG			4.30172	0	N
104746	FBgn0050053	CG30053	CG30053	WF(s)/ds	CG			4.39561	0	N
102555	FBgn0038602	CG7126	CG7126	WF(s)/ds	CG			4.46337	0	N
107899	FBgn0032371	CG4983	CG4983	WF(s)/ds	CG			4.50769	0	N
109693	FBgn0040816	CG12521	CG12521	WF(s)/ds	CG			5.30631	0	N
108164	FBgn0039792	CG2267	CG2267	WF(s)/ds	CG			5.54623	0	N
101801	FBgn0036716	CG13728	CG13728	WF(s)/ds	CG			4.48282	0.0115124	N
104741	FBgn0261357	CG42634	CG42634	WF(s)/ds	CG				0.0160171	N
107453	FBgn0053278	CG33278	CG33278	WF(s)/ds	CG			4.56623	0.0239605	N
105253	FBgn0033056	CG7856	CG7856	WF(s)/ds	CG			4.30645	0.0264978	N
102482	FBgn0050479	CG30479	CG30479	WF(s)/ds	CG			4.28037	0.0333219	N
102538	FBgn0040354	CG14418	CG14418	WF(s)/ds	CG			5.64226	0.0347569	N
110296	FBgn0030277	CG1394	CG1394	WF(s)/ds	CG			4.87319	0.0619726	N
107440	FBgn0033501	CG12911	CG12911	WF(s)/ds	CG			4.29515	0.0677133	N
109321	FBgn0051418	CG31418	CG31418	WF(s)/ds	CG			5.01995	0.0769563	N
108680	FBgn0034841	CG13541	CG13541	WF(s)/ds	CG			4.50423	0.181106	N
107141	FBgn0037635	CG9837	CG9837	WF(s)/ds	CG			4.62733	0.218905	N
107038	FBgn0050485	CG30485	CG30485	WF(s)/ds	CG			4.96269	0.251557	N
108465	FBgn0052631	CG32631	CG32631	WF(s)/ds	CG			4.59714	0.389705	N
109556	FBgn0010294	CG14266	ng2	WF(s)/ds	CG			6.72846	0.401013	N
100144	FBgn0259151	CG42266	CG42266	WF(s)/ds	CG				0.530789	N
107672	FBgn0029657	CG12535	CG12535	WF(s)/ds	CG			3.93619	0.708052	N
103797	FBgn0053468	CG33468	CG33468	WF(s)/ds	CG			5.09302	0.782042	N
107780	FBgn0052170	CG32170	CG32170	WF(s)/ds	CG			5.44802	0.782637	N
107904	FBgn0036422	CG3868	CG3868	WF(s)/ds	CG			1641.96	0.175747	Y
109897	FBgn0051176	CG31176	CG31176	WF(s)/ds	CG			71.3528	0.929923	Y
103752	FBgn0069913	CG4681	CG4681	WF(s)/ds	CG				1.00207	Y
107400	FBgn0039167	CG17786	CG17786	WF(s)/ds	CG			256.638	1.52557	Y
108027	FBgn0051697	CG31697	CG31697	WF(s)/ds	CG			4.82481	2.14748	Y
102116	FBgn0053307	CG33307	CG33307	WF(s)/ds	CG			4.82369	3.23207	Y
108917	FBgn0029596	CG14054	CG14054	WF(s)/ds	CG			4.2327	3.47696	Y
105561	FBgn0037753	CG12947	CG12947	WF(s)/ds	CG			31.6362	5.94877	Y
107926	FBgn0034808	CG9896	CG9896	WF(s)/ds	CG			90.7936	6.52677	Y
102391	FBgn0053107	CG33107	CG33107	WF(s)/ds	CG			64.7205	11.5795	Y
102634	FBgn0052100	CG32100	CG32100	WF(s)/ds	CG			35.0509	11.8743	Y
102873	FBgn0032481	CG16972	CG16972	WF(s)/ds	CG				16.4568	Y
109841	FBgn0263258	CG32556	chas	WF(s)/ds	CG			2229.34	31.2183	Y
110437	FBgn0039601	CG1523	CG1523	WF(s)/ds	CG			777.969	31.6183	Y
106606	FBgn0038679	CG6040	CG6040	WF(s)/ds	CG			1089.03	32.9837	Y
107520	FBgn0039266	CG11791	CG11791	WF(s)/ds	CG			2352.43	36.9961	Y
106613	FBgn0030293	CG1737	CG1737	WF(s)/ds	CG			1364.79	51.1821	Y
107811	FBgn0027866	CG9776	CG9776	WF(s)/ds	CG			1145.37	51.9268	Y
104126	FBgn0039665	CG2310	CG2310	WF(s)/ds	CG			1676.01	130.701	Y
100502	FBgn0030829	CG12998	CG12998	WF(s)/ds // wt	CG			4.51954	0.0965689	N
101913	FBgn0033798	CG15870	CG15870	WF(s)/ds // wt	CG			4.68484	7.40343	Y
107104	FBgn0033481	CG12920	CG12920	WF(s)/S	CG			5.25051	0.309269	N
100677	FBgn0264302	CG43780	wrm1	WF(s)/S(s) // WD(s)	CG				240.13	Y
22472	FBgn0036139	CG6216	CG6216	WF(s)/WD(s)	CG			5.27196	0.805147	N
101840	FBgn0038009	CG17738	CG17738	WF(s)/WD(s)	CG			90.1181	2.13703	Y
101239	FBgn0037304	CG1113	CG1113	WF(s)/WM	CG			4.268	8	Y
101156	FBgn0051740	CG31740	CG31740	WF(s)/wt	CG			4.5906	0.974298	N
41384	FBgn0029606	CG14052	CG14052	WF/WD	CG			4.68719	0.843552	N
102216	FBgn0050095	CG30095	CG30095	WM	CG			3.87561	0	N
17150	FBgn0025616	CG13359	CG13359	WM	CG			4.28368	0.10762	N
103036	FBgn0036382	CG13737	CG13737	WM	CG			182.222	16.9483	Y
13296	FBgn0035699	CG13300	CG13300	WM(s)	CG			99.6018	46.3801	Y
109487	FBgn0031059	CG14229	CG14229	WM(s)/nW	CG			1104.71	32.4844	Y
102175	FBgn0010295	CG10788	ng3	WM(s)/S(s)	CG			4.93351	43	Y
50760	FBgn0050461	CG30461	CG30461	WM(s)/V-	CG				0	N
100355	FBgn0039563	CG4951	CG4951	WM/V-(L5)	CG			578.67	49.3365	Y
37376	FBgn0039810	CG15549	CG15549	WM/WA	CG			4.65272	0.0145418	N
102049	FBgn0037724	CG9434	Fst	WS (Cy)	CG				0	N
107234	FBgn0031129	CG1324	CG1324	WS (Cy)	CG			4.72826	0	N
101655	FBgn0035929	CG13311	CG13311	WS (dp)	CG			4.25602	0.21623	N
45638	FBgn0034639	CG15673	CG15673	WS (dp)	CG			5.22995	0.956336	N
101122	FBgn0033683	CG18343	CG18343	WS (hinge)	CG			1731.97	78.9071	Y
107531	FBgn0061197	CG13164	salto	wt	CG			4.99931	0	N
109244	FBgn0028415	CG18064	Met75Cb	wt	CG				0	N
9072	FBgn0038132	CG15887	apn	wt	CG			4.72024	0.0200032	N
27976	FBgn0032269	CG7363	w-cup	wt	CG			3.76057	0.0317086	N
102824	FBgn0038000	CG10014	Rsbp15	wt	CG			4.55118	0.106267	N
105447	FBgn0052141	CG32141	saturn	wt	CG			7.4841	0.651016	N
4726	FBgn0034512	CG18067	Bbd	wt	CG			10.647	0.95976	Y
103545	FBgn0051803	CG31803	Rsph9	wt	CG			4.4317	1.41899	Y
46109	FBgn0033258	CG8712	uno	wt	CG			120.601	8.727	Y
102880	FBgn0034860	CG9812	CG9812	wt	CG			339.339	13.4685	Y
105151	FBgn0020647	CG5405	KrT95D	wt	CG				13.6437	Y
48000	FBgn0286828	CG7705	dind	wt	CG			522.757	24.0148	Y
109474	FBgn0036655	CG13031	CG13031	wt	CG			3.64782	0	N
105857	FBgn0030868	CG12986	CG12986	wt	CG			3.79187	0	N
109101	FBgn0034900	CG12491	CG12491	wt	CG			3.81066	0	N
109891	FBgn0051867	CG31867	CG31867	wt	CG			3.94125	0	N
109864	FBgn0037169	CG11404	CG11404	wt	CG			3.96698	0	N
6427	FBgn0032109	CG17005	CG17005	wt	CG			4.07295	0	N
21171	FBgn0050412	CG30412	CG30412	wt	CG			4.07843	0	N
109836	FBgn0032577	CG13244	CG13244	wt	CG			4.08595	0	N
103223	FBgn0031080	CG12655	CG12655	wt	CG			4.08782	0	N
44402	FBgn0037827	CG4073	CG4073	wt	CG			4.09939	0	N
47996	FBgn0038158	CG14370	CG14370	wt	CG			4.10251	0	N
105691	FBgn0038596	CG14312	CG14312	wt	CG			4.10294	0	N
48324	FBgn0037797	CG12420	CG12420	wt	CG			4.11064	0	N
106274	FBgn0037910	CG14708	CG14708	wt	CG			4.12585	0	N
105864	FBgn0032039	CG13385	CG13385	wt	CG			4.13428	0	N
104749	FBgn0032894	CG14402	CG14402	wt	CG			4.14426	0	N
5293	FBgn0036656	CG13026	CG13026	wt	CG			4.15392	0	N
15140	FBgn0037563	CG11672	CG11672	wt	CG			4.15681	0	N
19586	FBgn0030462	CG15742	CG15742	wt	CG			4.16342	0	N
100147	FBgn0038656	CG14294	CG14294	wt	CG			4.20655	0	N
106706	FBgn0035583	CG13704	CG13704	wt	CG			4.21105	0	N
32064	FBgn0036785	CG13700	CG13700	wt	CG			4.23055	0	N
25614	FBgn0050278	CG30278	CG30278	wt	CG			4.24284	0	N
46198	FBgn0032505	CG16826	CG16826	wt	CG			4.24411	0	N
107286	FBgn0029700	CG15576	CG15576	wt	CG			4.25182	0	N
101305	FBgn0050369	CG30369	CG30369	wt	CG			4.26569	0	N
101160	FBgn0038529	CG14323	CG14323	wt	CG			4.27592	0	N
100919	FBgn0051910	CG31910	CG31910	wt	CG			4.28045	0	N
37167	FBgn0033592	CG13215	CG13215	wt	CG			4.30629	0	N
35542	FBgn0039224	CG13634	CG13634	wt	CG			4.31212	0	N
104052	FBgn0036705	CG13723	CG13723	wt	CG			4.32563	0	N
105180	FBgn0034463	CG15125	CG15125	wt	CG			4.32712	0	N
102467	FBgn0032554	CG15278	CG15278	wt	CG			4.3364	0	N
19342	FBgn0032709	CG15167	CG15167	wt	CG			4.34428	0	N
33072	FBgn0051128	CG31128	CG31128	wt	CG			4.35497	0	N
109952	FBgn0032366	CG14930	CG14930	wt	CG			4.38141	0	N
103670	FBgn0037023	CG3698	CG3698	wt	CG			4.38181	0	N
101580	FBgn0030898	CG12611	Andorra	wt	CG			4.39119	0	N
109031	FBgn0250835	CG15394	CG15394	wt	CG			4.40132	0	N
109482	FBgn0038914	CG17820	fit	wt	CG			4.40584	0	N
44035	FBgn0032406	CG14947	CG14947	wt	CG			4.40849	0	N
101037	FBgn0040972	CG16978	CG16978	wt	CG			4.43209	0	N
106070	FBgn0032374	CG14931	CG14931	wt	CG			4.43835	0	N
101821	FBgn0250845	CG1288	CG1288	wt	CG			4.4464	0	N
100454	FBgn0033589	CG13227	CG13227	wt	CG			4.44641	0	N
105045	FBgn0035685	CG13297	CG13297	wt	CG			4.45669	0	N
101191	FBgn0050325	CG30325	CG30325	wt	CG			4.45699	0	N
106815	FBgn0032375	CG14932	CG14932	wt	CG			4.45762	0	N
106541	FBgn0038240	CG14851	CG14851	wt	CG			4.46177	0	N
102852	FBgn0020280	CG14660	laf	wt	CG			4.46369	0	N
23492	FBgn0031130	CG15452	CG15452	wt	CG			4.47572	0	N
103236	FBgn0042198	CG16741	CG16741	wt	CG			4.48891	0	N
102510	FBgn0034867	CG13557	CG13557	wt	CG			4.49691	0	N
107533	FBgn0034910	CG4763	CG4763	wt	CG			4.49822	0	N
29837	FBgn0030599	CG9030	CG9030	wt	CG			4.5019	0	N
108176	FBgn0033594	CG13226	CG13226	wt	CG			4.50217	0	N
100473	FBgn0033680	CG13186	CG13186	wt	CG			4.51772	0	N
107041	FBgn0029753	CG4198	CG4198	wt	CG			4.51836	0	N
102350	FBgn0030014	CG15337	CG15337	wt	CG			4.52267	0	N
101227	FBgn0030937	CG15042	CG15042	wt	CG			4.5229	0	N
9106	FBgn0040637	CG11458	CG11458	wt	CG			4.52784	0	N
100248	FBgn0038508	CG5866	CG5866	wt	CG			4.52784	0	N
108971	FBgn0052461	CG32461	CG32461	wt	CG			4.53477	0	N
19005	FBgn0040923	CG11368	CG11368	wt	CG			4.55207	0	N
46983	FBgn0039027	CG7031	CG7031	wt	CG			4.56708	0	N
104755	FBgn0034548	CG13443	CG13443	wt	CG			4.59292	0	N
107099	FBgn0036609	CG13039	CG13039	wt	CG			4.59595	0	N
100833	FBgn0035857	CG8006	CG8006	wt	CG			4.59959	0	N
26758	FBgn0032836	CG10680	CG10680	wt	CG			4.60621	0	N
2638	FBgn0031749	CG14000	CG14000	wt	CG			4.61276	0	N
110301	FBgn0040606	CG6503	CG6503	wt	CG			4.6227	0	N
8528	FBgn0036711	CG13727	CG13727	wt	CG			4.64064	0	N
29665	FBgn0033442	CG1690	CG1690	wt	CG			4.64655	0	N
106482	FBgn0034601	CG4286	CG4286	wt	CG			4.66048	0	N
105564	FBgn0040358	CG14625	CG14625	wt	CG			4.66531	0	N
8605	FBgn0040996	CG12617	CG12617	wt	CG			4.666	0	N
104815	FBgn0037177	CG14454	CG14454	wt	CG			4.67127	0	N
102895	FBgn0038157	CG12538	CG12538	wt	CG			4.68044	0	N
34061	FBgn0052106	CG32106	CG32106	wt	CG			4.68068	0	N
17876	FBgn0031945	CG7191	CG7191	wt	CG			4.68145	0	N
102861	FBgn0028526	CG15293	CG15293	wt	CG			4.69604	0	N
17294	FBgn0029705	CG12693	CG12693	wt	CG			4.70443	0	N
100394	FBgn0035611	CG13285	CG13285	wt	CG			4.71421	0	N
8870	FBgn0039521	CG5402	CG5402	wt	CG			4.74881	0	N
100551	FBgn0040812	CG8750	CG8750	wt	CG			4.75069	0	N
52491	FBgn0051804	CG31804	CG31804	wt	CG			4.76582	0	N
109920	FBgn0036438	CG13477	goddard	wt	CG			4.77268	0	N
42159	FBgn0031531	CG8840	CG8840	wt	CG			4.7779	0	N
35371	FBgn0051463	CG31463	CG31463	wt	CG			4.78578	0	N
107259	FBgn0030389	CG15927	CG15927	wt	CG			4.79377	0	N
103983	FBgn0032896	CG14400	CG14400	wt	CG			4.79553	0	N
106884	FBgn0033721	CG13159	CG13159	wt	CG			4.80654	0	N
40069	FBgn0032755	CG17344	CG17344	wt	CG			4.80745	0	N
106013	FBgn0034097	CG3687	CG3687	wt	CG			4.815	0	N
108776	FBgn0031731	CG14007	CG14007	wt	CG			4.82914	0	N
17484	FBgn0038567	CG14316	CG14316	wt	CG			4.85527	0	N
109896	FBgn0029946	CG15034	CG15034	wt	CG			4.85631	0	N
108466	FBgn0038123	CG8508	CG8508	wt	CG			4.87193	0	N
7956	FBgn0033587	CG13218	CG13218	wt	CG			4.88213	0	N
104565	FBgn0250849	CG32388	CG32388	wt	CG			4.91399	0	N
100111	FBgn0047330	CG32235	CG32235	wt	CG			4.92257	0	N
35600	FBgn0030921	CG6290	CG6290	wt	CG			4.92666	0	N
29249	FBgn0028416	CG32197	Met75Ca	wt	CG			4.93418	0	N
108647	FBgn0051677	CG31677	CG31677	wt	CG			4.96764	0	N
105792	FBgn0033701	CG13171	CG13171	wt	CG			4.96989	0	N
108510	FBgn0034671	CG13494	CG13494	wt	CG			4.99621	0	N
107522	FBgn0038238	CG14854	CG14854	wt	CG			4.99951	0	N
38783	FBgn0031337	CG14346	CG14346	wt	CG			5.00249	0	N
18790	FBgn0033848	CG13330	CG13330	wt	CG			5.01699	0	N
33725	FBgn0050416	CG30416	CG30416	wt	CG			5.02967	0	N
100116	FBgn0035316	CG15878	CG15878	wt	CG			5.07916	0	N
104596	FBgn0040719	CG15357	CG15357	wt	CG			5.09374	0	N
104267	FBgn0030983	CG15882	CG15882	wt	CG			5.11881	0	N
101870	FBgn0028412	CG6541	Mst33A	wt	CG			5.17685	0	N
107580	FBgn0047338	CG32148	CG32148	wt	CG			5.19535	0	N
110255	FBgn0039088	CG10164	CG10164	wt	CG			5.20049	0	N
102122	FBgn0265269	CG15425	CG15425	wt	CG			5.26383	0	N
35796	FBgn0050192	CG30192	CG30192	wt	CG			5.28411	0	N
49487	FBgn0036466	CG18581	CG18581	wt	CG			5.4102	0	N
50740	FBgn0032868	CG17472	CG17472	wt	CG			5.41606	0	N
104343	FBgn0034545	CG13438	CG13438	wt	CG			5.4608	0	N
102219	FBgn0034413	CG15115	CG15115	wt	CG			5.48731	0	N
3369	FBgn0032472	CG9928	CG9928	wt	CG			5.5448	0	N
100916	FBgn0029501	CG13580	Crtp	wt	CG			5.54703	0	N
109086	FBgn0031276	CG12506	CG12506	wt	CG			5.56276	0	N
29219	FBgn0011669	CG5016	Mst57Db	wt	CG			5.6082	0	N
105171	FBgn0036923	CG17732	CG17732	wt	CG			5.6298	0	N
17858	FBgn0040725	CG13946	CG13946	wt	CG			5.69986	0	N
105474	FBgn0038509	CG14332	CG14332	wt	CG			5.89049	0	N
107977	FBgn0040747	CG12853	CG12853	wt	CG			5.92757	0	N
106375	FBgn0038204	CG14357	CG14357	wt	CG			5.93612	0	N
48346	FBgn0031620	CG11929	CG11929	wt	CG			6.1243	0	N
107838	FBgn0040699	CG15024	CG15024	wt	CG			7.03603	0	N
26849	FBgn0040608	CG14246	CG14246	wt	CG				0	N
101291	FBgn0036925	CG17736	schuy	wt	CG				0	N
49303	FBgn0052074	CG32074	CG32074	wt	CG				0	N
50631	FBgn0053664	CG33664	CG33664	wt	CG				0	N
102560	FBgn0053710	CG33710	CG33710	wt	CG				0	N
50675	FBgn0028377	CG33755	gdl-ORF39	wt	CG				0	N
48522	FBgn0262594	CG33800	CheA46a	wt	CG				0	N
104584	FBgn0085197	CG34168	CG34168	wt	CG				0	N
22818	FBgn0085310	CG34281	CG34281	wt	CG				0	N
28493	FBgn0259831	CG34309	CG34309	wt	CG				0	N
7574	FBgn0085462	CG34433	CG34433	wt	CG				0	N
	FBgn0261566	CG42680	CG42680	wt	CG				0	N
102447	FBgn0261992	CG42810	CG42810	wt	CG				0	N
107540	FBgn0263030	CG43325	CG43325	wt	CG				0	N
17099	FBgn0263036	CG43331	CG43331	wt	CG				0	N
104080	FBgn0264486	CG43894	CG43894	wt	CG				0	N
100921	FBgn0264738	CG43996	CG43996	wt	CG				0	N
108808	FBgn0266099	CG44836	CG44836	wt	CG				0	N
9731	FBgn0266430	CG45060	CG45060	wt	CG				0	N
14693	FBgn0267689	CG46025	CG46025	wt	CG				0	N
49817	FBgn0035197	CG9130	CG9130	wt	CG				0	N
47817	FBgn0053125	CG33125	CG33125	wt	CG			4.92552	0.00355553	N
104148	FBgn0052228	CG32228	CG32228	wt	CG			5.0655	0.00475857	N
106435	FBgn0036890	CG9368	CG9368	wt	CG			5.59797	0.00596587	N
101207	FBgn0031900	CG13786	CG13786	wt	CG			4.52736	0.00668118	N
19283	FBgn0050110	CG30110	CG30110	wt	CG			4.83544	0.00716098	N
100908	FBgn0050480	CG30480	CG30480	wt	CG			5.27012	0.00958939	N
31890	FBgn0038709	CG15025	CG15025	wt	CG			5.18492	0.0109333	N
101287	FBgn0030376	CG2750	CG2750	wt	CG			4.55378	0.011407	N
106617	FBgn0031440	CG15395	CG15395	wt	CG			4.12921	0.012826	N
106106	FBgn0032772	CG17350	CG17350	wt	CG			4.11295	0.0144941	N
107805	FBgn0040755	CG17580	CG17580	wt	CG			4.74308	0.0149685	N
100191	FBgn0026563	CG1979	CG1979	wt	CG			4.30417	0.0164492	N
104602	FBgn0038820	CG4000	CG4000	wt	CG			4.52178	0.0165984	N
107640	FBgn0036520	CG13449	CG13449	wt	CG			5.24592	0.0167769	N
107961	FBgn0053325	CG33325	CG33325	wt	CG			4.78563	0.0173361	N
6512	FBgn0034502	CG13871	CG13871	wt	CG			4.79613	0.0174847	N
109326	FBgn0028520	CG4891	CG4891	wt	CG			4.41021	0.0177301	N
104222	FBgn0036707	CG13724	CG13724	wt	CG			4.11962	0.0182548	N
38004	FBgn0031792	CG13983	CG13983	wt	CG			4.83052	0.0195896	N
36621	FBgn0036593	CG13048	CG13048	wt	CG			4.3887	0.0200941	N
30060	FBgn0031159	CG11566	CG11566	wt	CG				0.022417	N
104969	FBgn0052548	CG32548	CG32548	wt	CG			4.11983	0.0224402	N
100478	FBgn0030979	CG14190	CG14190	wt	CG			4.6353	0.0231754	N
101048	FBgn0053299	CG33299	CG33299	wt	CG			5.16105	0.0235981	N
107781	FBgn0036112	CG14147	CG14147	wt	CG			4.46548	0.0236402	N
44748	FBgn0260761	CG42559	CG42559	wt	CG				0.0249288	N
35460	FBgn0034850	CG9875	CG9875	wt	CG			4.38649	0.0250229	N
4090	FBgn0035263	CG12035	CG12035	wt	CG			3.81985	0.0250702	N
105721	FBgn0030167	CG15252	CG15252	wt	CG			4.46562	0.0251335	N
103340	FBgn0051088	CG31088	CG31088	wt	CG			4.95953	0.0267382	N
41915	FBgn0039511	CG3330	CG3330	wt	CG			5.28631	0.0267922	N
19459	FBgn0031579	CG15422	CG15422	wt	CG			8.07415	0.0272323	N
102347	FBgn0050065	CG30065	CG30065	wt	CG			5.15408	0.0280383	N
28944	FBgn0033330	CG8746	CG8746	wt	CG			4.95006	0.0281873	N
106720	FBgn0038892	CG15498	CG15498	wt	CG			4.3421	0.0282474	N
103204	FBgn0030780	CG13008	CG13008	wt	CG			4.39803	0.0284595	N
24830	FBgn0031718	CG14014	CG14014	wt	CG			4.79958	0.028613	N
104084	FBgn0035258	CG13931	CG13931	wt	CG			4.55034	0.0286439	N
101970	FBgn0030296	CG15196	CG15196	wt	CG			4.91064	0.0288726	N
108368	FBgn0033645	CG13196	CG13196	wt	CG			4.84087	0.0289408	N
32611	FBgn0032489	CG15480	CG15480	wt	CG			4.95025	0.0290836	N
41338	FBgn0039529	CG5612	CG5612	wt	CG			4.60965	0.030441	N
100374	FBgn0039395	CG14546	CG14546	wt	CG			4.38089	0.0307231	N
102663	FBgn0028853	CG15263	CG15263	wt	CG			4.2211	0.0312786	N
41365	FBgn0029645	CG14422	CG14422	wt	CG			4.92735	0.0312786	N
101265	FBgn0264086	CG43755	CG43755	wt	CG				0.0313864	N
104552	FBgn0031258	CG4297	CG4297	wt	CG			5.14039	0.031818	N
107863	FBgn0030814	CG4955	CG4955	wt	CG			4.32037	0.0323862	N
105589	FBgn0034506	CG13870	CG13870	wt	CG			4.92085	0.0329289	N
7024	FBgn0029669	CG13021	CG13021	wt	CG			4.98686	0.0334059	N
105270	FBgn0035598	CG4669	CG4669	wt	CG			5.11945	0.034882	N
109484	FBgn0029740	CG12680	CG12680	wt	CG			4.19881	0.0354602	N
108781	FBgn0002865	CG11719	Mst98Ca	wt	CG			4.28406	0.0355553	N
50783	FBgn0035112	CG13877	CG13877	wt	CG			4.21613	0.0355584	N
104182	FBgn0036586	CG13070	CG13070	wt	CG			5.06085	0.0360384	N
107930	FBgn0031580	CG15423	CG15423	wt	CG			5.41409	0.0362353	N
107611	FBgn0035861	CG7213	CG7213	wt	CG			5.25228	0.0372532	N
100152	FBgn0031946	CG7164	CG7164	wt	CG			5.08386	0.0384039	N
8032	FBgn0038528	CG14326	CG14326	wt	CG			4.31842	0.0409325	N
39869	FBgn0034416	CG15109	CG15109	wt	CG			4.14967	0.0426093	N
52446	FBgn0052762	CG32762	CG32762	wt	CG			4.46971	0.0426435	N
7525	FBgn0038028	CG10035	CG10035	wt	CG			4.40434	0.042671	N
109054	FBgn0036872	CG12519	CG12519	wt	CG				0.0432386	N
17191	FBgn0036482	CG13457	CG13457	wt	CG			5.57117	0.0432478	N
102592	FBgn0034828	CG13545	CG13545	wt	CG			4.53042	0.0434824	N
51994	FBgn0036440	CG17177	CG17177	wt	CG			6.64274	0.0438713	N
102230	FBgn0031004	CG7992	CG7992	wt	CG			4.44082	0.0444431	N
108484	FBgn0046294	CG12699	CG12699	wt	CG			4.59107	0.0468627	N
101886	FBgn0030441	CG2209	CG2209	wt	CG			4.3746	0.0480512	N
107245	FBgn0050039	CG30039	CG30039	wt	CG			4.80895	0.0503307	N
100432	FBgn0003313	CG4922	sala	wt	CG			4.54521	0.0506818	N
109519	FBgn0029589	CG14810	CG14810	wt	CG			4.61034	0.0513042	N
50462	FBgn0036871	CG14096	CG14096	wt	CG			3.76923	0.0514036	N
108762	FBgn0032719	CG17321	CG17321	wt	CG			6.05495	0.0523202	N
39133	FBgn0036441	CG13476	CG13476	wt	CG			4.76024	0.0536928	N
45936	FBgn0038143	CG9813	CG9813	wt	CG			6.71122	0.0536933	N
31835	FBgn0036498	CG13455	CG13455	wt	CG			4.63443	0.0546216	N
18516	FBgn0030940	CG15040	CG15040	wt	CG			8.56397	0.0547106	N
40592	FBgn0038386	CG5478	CG5478	wt	CG			4.98024	0.0554893	N
20164	FBgn0029810	CG12239	CG12239	wt	CG			4.51916	0.0556972	N
109792	FBgn0051551	CG31551	CG31551	wt	CG			4.02704	0.0566189	N
48792	FBgn0052855	CG32855	CG32855	wt	CG			5.84726	0.0585202	N
110520	FBgn0263354	CG42784	CG42784	wt	CG				0.0591996	N
102225	FBgn0038658	CG14292	CG14292	wt	CG			3.96316	0.059206	N
103275	FBgn0052240	CG32240	CG32240	wt	CG			4.40316	0.0596051	N
9229	FBgn0040798	CG13069	CG13069	wt	CG			4.38569	0.0602824	N
105529	FBgn0039491	CG6059	CG6059	wt	CG			4.36354	0.0639257	N
100535	FBgn0031251	CG4213	CG4213	wt	CG			4.86809	0.0648198	N
105997	FBgn0029817	CG15764	CG15764	wt	CG			4.62942	0.0651702	N
32839	FBgn0263774	CG43691	CG43691	wt	CG				0.0664983	N
107944	FBgn0047199	CG31517	CG31517	wt	CG			4.49815	0.0673205	N
101127	FBgn0040343	CG3713	CG3713	wt	CG			5.5528	0.067406	N
102425	FBgn0051191	CG31191	CG31191	wt	CG			5.70939	0.0682826	N
101563	FBgn0032139	CG13116	CG13116	wt	CG			5.37083	0.0688048	N
3199	FBgn0050151	CG30151	CG30151	wt	CG			5.17552	0.0696175	N
109109	FBgn0053270	CG33270	CG33270	wt	CG				0.0705433	N
105559	FBgn0052187	CG32187	CG32187	wt	CG			4.24317	0.0706686	N
26753	FBgn0032268	CG6138	CG6138	wt	CG			6.85734	0.0713018	N
102125	FBgn0050376	CG30376	CG30376	wt	CG			4.51469	0.0715905	N
33786	FBgn0051204	CG31204	CG31204	wt	CG			4.36924	0.0739868	N
103004	FBgn0011694	CG2665	EbpII	wt	CG				0.0740901	N
106937	FBgn0030278	CG15200	CG15200	wt	CG			4.66058	0.0766597	N
23265	FBgn0035858	CG13674	CG13674	wt	CG				0.0769621	N
51329	FBgn0046873	CG31483	Pif2	wt	CG			4.72359	0.0772177	N
102121	FBgn0266434	CG45064	CG45064	wt	CG				0.0777198	N
100350	FBgn0037483	CG14609	CG14609	wt	CG			6.68753	0.0777889	N
106206	FBgn0038558	CG12347	CG12347	wt	CG			4.4661	0.0784748	N
104123	FBgn0052945	CG32945	CG32945	wt	CG			4.56369	0.0786292	N
102231	FBgn0030537	CG12480	CG12480	wt	CG			4.40879	0.0805738	N
24073	FBgn0037565	CG9626	CG9626	wt	CG			5.01078	0.0809901	N
102756	FBgn0036089	CG14151	CG14151	wt	CG			5.55321	0.0823735	N
103500	FBgn0031343	CG18131	CG18131	wt	CG			4.79202	0.082516	N
21646	FBgn0030647	CG6324	CG6324	wt	CG			4.98735	0.0828144	N
100065	FBgn0028942	CG16852	CG16852	wt	CG			4.65842	0.083541	N
102862	FBgn0052119	CG32119	CG32119	wt	CG			4.2331	0.0836728	N
104298	FBgn0037477	CG14610	CG14610	wt	CG			4.91508	0.0847421	N
28476	FBgn0040814	CG14113	CG14113	wt	CG			5.18938	0.0847421	N
102600	FBgn0034206	CG18469	CG18469	wt	CG			4.66914	0.085839	N
101835	FBgn0040904	CG15577	CG15577	wt	CG			4.2957	0.0861177	N
108895	FBgn0051560	CG31560	CG31560	wt	CG			5.06692	0.086342	N
44299	FBgn0034551	CG15225	CG15225	wt	CG			4.70806	0.0879972	N
19522	FBgn0039820	CG15554	CG15554	wt	CG			4.39308	0.0882671	N
100945	FBgn0052436	CG32436	CG32436	wt	CG			4.45399	0.0891444	N
105532	FBgn0032734	CG15169	CG15169	wt	CG			4.70463	0.0891572	N
4460	FBgn0051036	CG31036	CG31036	wt	CG			4.18401	0.0893318	N
102150	FBgn0033412	CG13955	CG13955	wt	CG			5.00524	0.0923118	N
109480	FBgn0051861	CG31861	CG31861	wt	CG			4.26284	0.0940577	N
102256	FBgn0051157	CG31157	CG31157	wt	CG			4.30411	0.0948142	N
102079	FBgn0037129	CG14565	CG14565	wt	CG			4.25522	0.0968039	N
110086	FBgn0019828	CG1980	dj	wt	CG			5.49919	0.0996083	N
103299	FBgn0031088	CG15322	CG15322	wt	CG			5.32093	0.0997285	N
105783	FBgn0045827	CG13245	CG13245	wt	CG			4.14709	0.10112	N
7646	FBgn0032040	CG13386	CG13386	wt	CG			4.29947	0.101496	N
110060	FBgn0029590	CG14811	CG14811	wt	CG			4.91924	0.102174	N
106388	FBgn0051606	CG31606	CG31606	wt	CG			5.19109	0.108262	N
103818	FBgn0029864	CG15894	CG15894	wt	CG			4.62791	0.109971	N
35688	FBgn0038512	CG14330	CG14330	wt	CG			5.63244	0.111526	N
101598	FBgn0050447	CG30447	CG30447	wt	CG			4.67939	0.113352	N
22236	FBgn0030913	CG6123	CG6123	wt	CG			4.59688	0.113504	N
41503	FBgn0032260	CG13144	CG13144	wt	CG			4.74548	0.114842	N
108805	FBgn0030283	CG15198	CG15198	wt	CG			4.24218	0.117886	N
107472	FBgn0039552	CG12426	CG12426	wt	CG			4.3929	0.118195	N
106624	FBgn0030729	CG12507	CG12507	wt	CG			4.32015	0.118412	N
101826	FBgn0037078	CG12971	CG12971	wt	CG			5.09829	0.118674	N
18187	FBgn0264502	CG43901	CG43901	wt	CG				0.11917	N
102483	FBgn0036394	CG9040	CG9040	wt	CG			5.31872	0.120784	N
33856	FBgn0051820	CG31820	CG31820	wt	CG			4.93795	0.121115	N
50891	FBgn0051680	CG31680	CG31680	wt	CG			4.97869	0.121671	N
15968	FBgn0052457	CG32457	CG32457	wt	CG			4.82143	0.126006	N
105050	FBgn0052299	CG32299	CG32299	wt	CG			4.45607	0.126451	N
29136	FBgn0034670	CG13488	CG13488	wt	CG			4.12408	0.132843	N
48732	FBgn0032503	CG16825	CG16825	wt	CG			3.90872	0.133247	N
103953	FBgn0032913	CG9259	CG9259	wt	CG			4.73075	0.13341	N
109363	FBgn0052037	CG32037	CG32037	wt	CG			4.18164	0.134414	N
100531	FBgn0051949	CG31949	CG31949	wt	CG			3.97095	0.134504	N
102531	FBgn0030260	CG1537	CG1537	wt	CG			4.69871	0.138767	N
4435	FBgn0039647	CG14509	jus	wt	CG			5.51772	0.139164	N
110020	FBgn0259926	CG42449	CG42449	wt	CG				0.140192	N
13356	FBgn0038510	CG14331	CG14331	wt	CG			4.43661	0.140638	N
20146	FBgn0035241	CG12105	CG12105	wt	CG			4.68942	0.143819	N
32532	FBgn0034461	CG15124	CG15124	wt	CG			5.18001	0.144154	N
5256	FBgn0036393	CG17362	CG17362	wt	CG			4.93717	0.145338	N
105010	FBgn0040357	CG14624	CG14624	wt	CG			4.2165	0.149976	N
51143	FBgn0030244	CG2157	CG2157	wt	CG			4.78035	0.151135	N
106024	FBgn0261611	CG42700	CG42700	wt	CG				0.153789	N
48551	FBgn0030258	CG1552	CG1552	wt	CG			4.26087	0.158234	N
106298	FBgn0262508	CG43078	CG43078	wt	CG				0.161314	N
8139	FBgn0034031	CG12963	CG12963	wt	CG			6.93132	0.161484	N
107249	FBgn0029952	CG12689	CG12689	wt	CG			4.71638	0.163155	N
100063	FBgn0039811	CG15550	CG15550	wt	CG			4.66542	0.168944	N
101262	FBgn0052246	CG32246	CG32246	wt	CG			4.14124	0.169268	N
107906	FBgn0031423	CG3557	CG3557	wt	CG			3.88005	0.170684	N
45825	FBgn0050430	CG30430	CG30430	wt	CG			4.36057	0.171124	N
102210	FBgn0033275	CG14756	CG14756	wt	CG			6.06567	0.171401	N
28469	FBgn0040809	CG13465	CG13465	wt	CG			5.37836	0.175085	N
103291	FBgn0038579	CG14313	CG14313	wt	CG			4.42142	0.176046	N
101041	FBgn0036094	CG14153	CG14153	wt	CG			4.8101	0.177474	N
109213	FBgn0037811	CG12592	CG12592	wt	CG				0.178347	N
104197	FBgn0052459	CG32459	CG32459	wt	CG			5.61817	0.180437	N
107957	FBgn0030846	CG12992	CG12992	wt	CG			4.60255	0.191192	N
102732	FBgn0037676	CG8861	CG8861	wt	CG			4.23666	0.197234	N
35653	FBgn0038756	CG4783	CG4783	wt	CG			4.96409	0.197942	N
22143	FBgn0038054	CG5509	CG5509	wt	CG			5.22661	0.199056	N
51686	FBgn0029746	CG15465	CG15465	wt	CG			8.1984	0.199881	N
104550	FBgn0038239	CG14850	CG14850	wt	CG			5.82641	0.205614	N
41434	FBgn0051010	CG31010	CG31010	wt	CG			4.47319	0.205896	N
104513	FBgn0033580	CG13231	CG13231	wt	CG			4.57736	0.209264	N
1443	FBgn0032804	CG13081	CG13081	wt	CG			4.53937	0.210929	N
14189	FBgn0036468	CG13461	CG13461	wt	CG			4.7631	0.221036	N
107457	FBgn0036627	CG4680	Gagr	wt	CG			4.54123	0.221563	N
42638	FBgn0040837	CG8620	CG8620	wt	CG			4.36584	0.222444	N
32220	FBgn0034998	CG13577	CG13577	wt	CG			4.48469	0.223326	N
46305	FBgn0038078	CG14391	CG14391	wt	CG			4.5679	0.224239	N
103496	FBgn0052102	CG32102	CG32102	wt	CG			4.57121	0.231316	N
108451	FBgn0052115	CG32115	CG32115	wt	CG			4.87437	0.234038	N
104057	FBgn0031306	CG4577	CG4577	wt	CG			6.04378	0.236219	N
34805	FBgn0029649	CG4116	CG4116	wt	CG			4.54798	0.238242	N
7134	FBgn0029922	CG14431	CG14431	wt	CG			4.29008	0.238616	N
48128	FBgn0036591	CG13050	CG13050	wt	CG			4.79327	0.241618	N
52494	FBgn0053995	CG33995	CG33995	wt	CG				0.24418	N
102678	FBgn0052695	CG32695	CG32695	wt	CG			4.56076	0.249068	N
13955	FBgn0033736	CG13154	CG13154	wt	CG			4.69099	0.25107	N
102548	FBgn0034755	CG3746	CG3746	wt	CG			4.47777	0.251585	N
46470	FBgn0035553	CG13722	CG13722	wt	CG			6.09974	0.253874	N
21222	FBgn0050484	CG30484	CG30484	wt	CG			4.5753	0.258858	N
108268	FBgn0030667	CG15599	CG15599	wt	CG			4.83949	0.260906	N
100828	FBgn0053290	CG33290	CG33290	wt	CG			4.507	0.262906	N
39152	FBgn0262354	CG43052	CG43052	wt	CG				0.273446	N
41772	FBgn0051909	CG31909	CG31909	wt	CG			6.02109	0.278877	N
48457	FBgn0053333	CG33333	CG33333	wt	CG			5.3321	0.282173	N
40649	FBgn0029836	CG5928	CG5928	wt	CG			5.66373	0.290376	N
17199	FBgn0036443	CG13471	CG13471	wt	CG			4.23189	0.291076	N
106264	FBgn0052815	CG32815	CG32815	wt	CG			5.15592	0.299781	N
106418	FBgn0031751	CG9016	CG9016	wt	CG			4.19145	0.301189	N
37341	FBgn0051496	CG31496	CG31496	wt	CG			5.00906	0.304057	N
17626	FBgn0037191	CG14448	CG14448	wt	CG			4.83127	0.304877	N
48357	FBgn0036676	CG13028	CG13028	wt	CG			4.8582	0.313314	N
102551	FBgn0050334	CG30334	CG30334	wt	CG			4.46883	0.31942	N
27720	FBgn0050058	CG30058	CG30058	wt	CG			4.02008	0.324146	N
109764	FBgn0036459	CG3349	CG3349	wt	CG			5.96955	0.324346	N
100668	FBgn0038993	CG13843	CG13843	wt	CG			4.41	0.337287	N
27510	FBgn0032448	CG5781	CG5781	wt	CG			4.40484	0.342003	N
102127	FBgn0267253	CG32700	CG32700	wt	CG			4.8739	0.345186	N
101707	FBgn0039237	CG13640	CG13640	wt	CG			4.92535	0.345593	N
7298	FBgn0031602	CG15431	CG15431	wt	CG			5.14893	0.353784	N
106157	FBgn0033090	CG15909	CG15909	wt	CG			4.97752	0.364179	N
101892	FBgn0035921	CG13305	CG13305	wt	CG			4.41715	0.379619	N
47880	FBgn0053191	CG33191	CG33191	wt	CG			4.43412	0.381501	N
5266	FBgn0036471	CG13460	CG13460	wt	CG			4.2458	0.389245	N
109022	FBgn0032218	CG5381	CG5381	wt	CG			5.72868	0.391231	N
13813	FBgn0038242	CG14852	CG14852	wt	CG			4.70567	0.400586	N
102682	FBgn0052726	CG32726	CG32726	wt	CG			4.61163	0.4022	N
102697	FBgn0030905	CG15059	CG15059	wt	CG			6.14485	0.406091	N
101940	FBgn0029770	CG4151	CG4151	wt	CG			4.96592	0.407328	N
101269	FBgn0036205	CG14131	CG14131	wt	CG			5.94672	0.409993	N
7670	FBgn0032280	CG17105	CG17105	wt	CG			9.11405	0.437213	N
15447	FBgn0034741	CG4269	CG4269	wt	CG			4.90997	0.444156	N
100045	FBgn0033888	CG18568	CG18568	wt	CG			4.65784	0.445446	N
49161	FBgn0036138	CG14143	CG14143	wt	CG			3.87905	0.451093	N
BL35625	FBgn0040602	CG14545	CG14545	wt	CG			4.57239	0.454331	N
102037	FBgn0034397	CG15082	CG15082	wt	CG			4.35136	0.46231	N
107670	FBgn0035949	CG13314	CG13314	wt	CG			4.7858	0.463717	N
36489	FBgn0032122	CG31883	CG31883	wt	CG				0.468576	N
104231	FBgn0036259	CG9760	CG9760	wt	CG			4.49701	0.486783	N
101770	FBgn0035040	CG4741	CG4741	wt	CG			4.46487	0.487584	N
106060	FBgn0031313	CG5080	CG5080	wt	CG			5.36233	0.512149	N
106560	FBgn0266446	CG45076	CG45076	wt	CG				0.512332	N
17509	FBgn0038097	CG14384	CG14384	wt	CG			4.58919	0.549112	N
44900	FBgn0032835	CG16772	CG16772	wt	CG			4.06644	0.550643	N
101831	FBgn0260452	CG13984	CG13984	wt	CG			4.54332	0.55138	N
105689	FBgn0030807	CG13000	CG13000	wt	CG			5.02343	0.559765	N
105068	FBgn0034505	CG16739	CG16739	wt	CG			5.15603	0.562636	N
27402	FBgn0038977	CG5376	CG5376	wt	CG			4.4114	0.570996	N
107795	FBgn0035138	CG13884	CG13884	wt	CG			4.30083	0.577619	N
109325	FBgn0259736	CG42390	CG42390	wt	CG				0.578762	N
43559	FBgn0032100	CG13108	CG13108	wt	CG			8.20128	0.581531	N
101688	FBgn0039239	CG13641	CG13641	wt	CG			4.2052	0.581673	N
32201	FBgn0036419	CG13482	CG13482	wt	CG			9.14842	0.585094	N
107150	FBgn0038725	CG6184	CG6184	wt	CG			4.37504	0.587618	N
47098	FBgn0035186	CG13912	CG13912	wt	CG			5.1388	0.590728	N
36414	FBgn0039881	CG1971	CG1971	wt	CG			5.66671	0.595197	N
14039	FBgn0052040	CG32040	CG32040	wt	CG			5.0193	0.596108	N
102302	FBgn0037616	CG8136	CG8136	wt	CG			4.669	0.59773	N
106394	FBgn0259974	CG42484	Sfp84E	wt	CG				0.603074	N
24284	FBgn0032004	CG8292	CG8292	wt	CG			4.4891	0.630134	N
104891	FBgn0085411	CG34382	CG34382	wt	CG				0.632914	N
100184	FBgn0036469	CG18649	CG18649	wt	CG			4.49244	0.642456	N
27641	FBgn0030936	CG6481	CG6481	wt	CG			4.05355	0.667633	N
106365	FBgn0052686	CG32686	CG32686	wt	CG			4.90256	0.674809	N
101292	FBgn0033063	CG14589	CG14589	wt	CG			5.65268	0.698007	N
101823	FBgn0050380	CG30380	CG30380	wt	CG			5.2001	0.716872	N
106895	FBgn0052266	CG32266	CG32266	wt	CG			4.84614	0.732265	N
29257	FBgn0035578	CG13707	CG13707	wt	CG			4.63993	0.76416	N
106339	FBgn0034011	CG8160	CG8160	wt	CG			5.49625	0.766464	N
106343	FBgn0033167	CG1701	CG1701	wt	CG			4.66282	0.778426	N
108474	FBgn0035208	CG9184	CG9184	wt	CG			4.72918	0.813734	N
19069	FBgn0263750	CG43675	CG43675	wt	CG				0.820538	N
39678	FBgn0029859	CG15892	CG15892	wt	CG				0.823306	N
44453	FBgn0038460	CG18622	CG18622	wt	CG			4.53229	0.827888	N
108702	FBgn0038909	CG6569	CG6569	wt	CG			4.77397	0.828883	N
20931	FBgn0030195	CG2898	CG2898	wt	CG			4.64152	0.829669	N
108706	FBgn0052259	CG32259	CG32259	wt	CG			4.62438	0.838924	N
105800	FBgn0030290	CG11756	CG11756	wt	CG			5.13596	0.850137	N
106215	FBgn0259224	CG42324	CG42324	wt	CG				0.858448	N
105539	FBgn0040993	CG17325	CG17325	wt	CG			4.84431	0.89962	N
109997	FBgn0039161	CG13606	CG13606	wt	CG			6.47092	0.913042	N
52164	FBgn0036729	CG13733	CG13733	wt	CG			4.53453	0.939164	N
105846	FBgn0040905	CG15578	CG15578	wt	CG			4.72069	0.950006	N
106357	FBgn0032834	CG13965	CG13965	wt	CG			4.67274	0.950123	N
47714	FBgn0035855	CG7366	CG7366	wt	CG			4.35957	0.953943	N
38758	FBgn0259239	CG42337	CG42337	wt	CG				0.961594	N
104967	FBgn0263023	CG43318	CG43318	wt	CG				0.983555	N
100155	FBgn0033347	CG8248	CG8248	wt	CG			6.85222	0.996626	N
104131	FBgn0035069	CG3611	CG3611	wt	CG			4.38332		N
106728	FBgn0011670	CG4986	Mst57Dc	wt	CG			11.6947	0	Y
105272	FBgn0035547	CG15022	CG15022	wt	CG			21.5294	0	Y
29574	FBgn0051131	CG31131	CG31131	wt	CG			2093.91	0	Y
47502	FBgn0032281	CG17107	CG17107	wt	CG			24.3229	0.0940577	Y
104928	FBgn0038941	CG7080	CG7080	wt	CG			11.6854	0.162726	Y
106526	FBgn0030544	CG13403	CG13403	wt	CG			10.2902	0.204557	Y
102655	FBgn0036547	CG17032	CG17032	wt	CG			2825.72	0.240737	Y
108436	FBgn0052639	CG32639	CG32639	wt	CG			23.4985	0.300048	Y
22031	FBgn0038694	CG5217	CG5217	wt	CG			28.6594	0.359825	Y
102211	FBgn0040941	CG15308	CG15308	wt	CG			23.232	0.374818	Y
49477	FBgn0037217	CG14636	CG14636	wt	CG			121.856	0.425339	Y
100652	FBgn0052017	CG32017	CG32017	wt	CG			56.0565	0.709072	Y
102806	FBgn0038290	CG6912	CG6912	wt	CG			175.433	0.885582	Y
6157	FBgn0030832	CG10597	CG10597	wt	CG			5.07799	1	Y
101267	FBgn0032533	CG16888	CG16888	wt	CG			8.87756	1.0006	Y
49188	FBgn0030643	CG15641	CG15641	wt	CG			4.13719	1.00565	Y
18105	FBgn0032283	CG7296	CG7296	wt	CG			30.5689	1.01445	Y
48339	FBgn0032637	CG5050	CG5050	wt	CG			5.18422	1.04762	Y
103313	FBgn0052368	CG32368	CG32368	wt	CG			29.1025	1.0736	Y
18268	FBgn0032824	CG13962	CG13962	wt	CG			7.01488	1.07432	Y
106359	FBgn0051055	CG31055	CG31055	wt	CG			4.32592	1.0944	Y
102462	FBgn0035234	CG12003	CG12003	wt	CG			5.41409	1.13062	Y
109477	FBgn0031240	CG3345	CG3345	wt	CG			4.40133	1.13658	Y
109707	FBgn0028899	CG31817	CG31817	wt	CG			5.06663	1.1383	Y
5534	FBgn0030237	CG15209	CG15209	wt	CG			13.8059	1.14739	Y
106682	FBgn0039490	CG5882	CG5882	wt	CG			4.19634	1.14891	Y
103437	FBgn0051287	CG31287	CG31287	wt	CG			5.95396	1.16695	Y
104947	FBgn0038879	CG17298	CG17298	wt	CG			5.34439	1.16887	Y
110231	FBgn0051698	CG31698	CG31698	wt	CG			4.39529	1.18493	Y
40899	FBgn0036851	CG14082	CG14082	wt	CG			4.01684	1.18833	Y
100925	FBgn0037086	CG7202	CG7202	wt	CG			4.62866	1.28234	Y
108429	FBgn0052573	CG32573	CG32573	wt	CG			4.20655	1.28495	Y
102242	FBgn0031512	CG15404	CG15404	wt	CG			4.70469	1.28759	Y
38795	FBgn0037320	CG14668	CG14668	wt	CG			6.19823	1.2943	Y
36038	FBgn0031476	CG8813	CG8813	wt	CG			4.80894	1.3305	Y
32181	FBgn0029531	CG13362	CG13362	wt	CG			13.2392	1.33735	Y
100457	FBgn0035768	CG14834	CG14834	wt	CG			5.53855	1.37381	Y
23631	FBgn0033702	CG8854	CG8854	wt	CG			5.87973	1.39283	Y
4351	FBgn0039238	CG7016	CG7016	wt	CG			20.4146	1.46543	Y
33210	FBgn0032582	CG13258	CG13258	wt	CG			28.8188	1.48444	Y
18585	FBgn0034010	CG8157	CG8157	wt	CG			5.11908	1.49385	Y
103495	FBgn0034693	CG11073	CG11073	wt	CG			9.24024	1.51488	Y
46661	FBgn0260482	CG32599	CG32599	wt	CG			4.35966	1.52667	Y
102781	FBgn0034861	CG9815	CG9815	wt	CG			4.71079	1.54309	Y
102086	FBgn0031542	CG15414	CG15414	wt	CG			17.3165	1.57777	Y
102768	FBgn0033076	CG15233	CG15233	wt	CG			4.36085	1.57781	Y
104060	FBgn0051230	CG31230	CG31230	wt	CG			6.01005	1.59637	Y
106279	FBgn0050120	CG30120	CG30120	wt	CG			5.78653	1.60117	Y
108277	FBgn0038109	CG11656	CG11656	wt	CG			4.5091	1.65595	Y
38008	FBgn0259715	CG42369	CG42369	wt	CG				1.68408	Y
103510	FBgn0040519	CG15219	CG15219	wt	CG			5.64478	1.73957	Y
110082	FBgn0034966	CG13563	CG13563	wt	CG			5.45796	1.79575	Y
47038	FBgn0260764	CG42562	CG42562	wt	CG				1.83412	Y
17444	FBgn0040089	CG14233	meso18E	wt	CG			20.4253	1.8653	Y
107256	FBgn0039467	CG14253	CG14253	wt	CG			4.26668	1.96239	Y
39249	FBgn0040679	CG11373	CG11373	wt	CG			5.30803	2	Y
39144	FBgn0040723	CG5011	CG5011	wt	CG			6.20472	2.00455	Y
101924	FBgn0040832	CG8012	CG8012	wt	CG			5.23719	2.14055	Y
102722	FBgn0051955	CG31955	CG31955	wt	CG			26.4469	2.21229	Y
107228	FBgn0035816	CG13685	CG13685	wt	CG			5.86052	2.21916	Y
104636	FBgn0050154	CG30154	CG30154	wt	CG			15.5637	2.24635	Y
106152	FBgn0035673	CG6602	CG6602	wt	CG			4.08184	2.26709	Y
108897	FBgn0029750	CG3323	CG3323	wt	CG			5.24445	2.28554	Y
103287	FBgn0050324	CG30324	CG30324	wt	CG			5.52453	2.33864	Y
103333	FBgn0014368	CG32077	nol	wt	CG				2.3425	Y
104202	FBgn0050056	CG30056	CG30056	wt	CG			4.52248	2.37781	Y
31610	FBgn0037654	CG11983	CG11983	wt	CG			4.1517	2.46285	Y
6399	FBgn0032856	CG16798	CG16798	wt	CG			5.38575	2.53628	Y
43405	FBgn0037409	CG15589	Osi24	wt	CG			40.3207	2.62076	Y
17470-R1	FBgn0032869	CG17470	CG17470	wt	CG			7.69718	2.74575	Y
36665	FBgn0003159	CG2841	CG2841	wt	CG				2.75064	Y
105916	FBgn0038423	CG10317	CG10317	wt	CG			4.36485	3	Y
30941	FBgn0035621	CG10591	CG10591	wt	CG			4.54016	3	Y
107529	FBgn0030536	CG11068	CG11068	wt	CG			5.03355	3	Y
107614	FBgn0034737	CG11362	CG11362	wt	CG			5.25889	3	Y
106796	FBgn0051051	CG31051	CG31051	wt	CG			6.96812	3.07532	Y
47085	FBgn0032452	CG15484	CG15484	wt	CG			18.337	3.10811	Y
1275	FBgn0051068	CG31068	CG31068	wt	CG			4.46577	3.53219	Y
49146	FBgn0035859	CG13678	CG13678	wt	CG			363.288	3.73861	Y
102491	FBgn0036310	CG10969	CG10969	wt	CG			4.43536	4	Y
36218	FBgn0259677	CG42346	CG42346	wt	CG				4.19603	Y
105076	FBgn0032284	CG7294	CG7294	wt	CG			13.7501	4.35532	Y
103992	FBgn0033221	CG12825	CG12825	wt	CG			6.71307	4.47812	Y
107876	FBgn0033866	CG6280	CG6280	wt	CG			7.71188	4.5241	Y
103200	FBgn0085276	CG34247	CG34247	wt	CG				4.68075	Y
103219	FBgn0036091	CG18628	CG18628	wt	CG			4.39045	4.75061	Y
108426	FBgn0038420	CG10311	CG10311	wt	CG			108.466	5.1346	Y
102134	FBgn0000644	CG4015	Fcp3C	wt	CG			12.399	5.16232	Y
47113	FBgn0053494	CG33494	CG33494	wt	CG			11.5302	5.18141	Y
107978	FBgn0040153	CG32597	l(1)G0469	wt	CG				5.35351	Y
110068	FBgn0030090	CG12664	fend	wt	CG				5.40289	Y
100387	FBgn0034634	CG10494	CG10494	wt	CG			4.59849	5.75881	Y
110171	FBgn0039152	CG6129	Root	wt	CG			4.54593	5.99034	Y
23190	FBgn0031178	CG10918	CG10918	wt	CG			4.28086	6	Y
107526	FBgn0036665	CG13024	CG13024	wt	CG			63.492	6.00444	Y
108504	FBgn0030396	CG2556	CG2556	wt	CG			100.946	6.00623	Y
102124	FBgn0031127	CG1835	CG1835	wt	CG			9.32927	6.11901	Y
42951	FBgn0037117	CG11248	CG11248	wt	CG			199.824	6.55465	Y
6572	FBgn0261989	CG42807	CG42807	wt	CG				6.6169	Y
103369	FBgn0030077	CG15365	CG15365	wt	CG			44.2942	6.82609	Y
103308	FBgn0028394	CG17834	CG17834	wt	CG			156.083	6.86544	Y
107886	FBgn0035151	CG17129	CG17129	wt	CG			28.3498	7.19259	Y
103978	FBgn0036032	CG16711	CG16711	wt	CG			19.8656	7.22957	Y
14452	FBgn0038943	CG5391	CG5391	wt	CG			293.872	7.38304	Y
47644	FBgn0035359	CG1143	CG1143	wt	CG			4.6761	7.44634	Y
102220	FBgn0038682	CG5835	CG5835	wt	CG				7.75917	Y
104917	FBgn0033249	CG11191	CG11191	wt	CG			4.62527	7.91824	Y
40033	FBgn0250869	CG42240	CG42240	wt	CG				8.01453	Y
105784	FBgn0039807	CG15546	CG15546	wt	CG			15.0233	8.37436	Y
23981	FBgn0259711	CG42365	CG42365	wt	CG				8.81509	Y
103436	FBgn0030542	CG12481	CG12481	wt	CG			95.0628	9.03462	Y
44077	FBgn0052537	CG32537	CG32537	wt	CG			51.0443	9.0509	Y
107782	FBgn0038455	CG14907	CG14907	wt	CG			158.377	9.22328	Y
107513	FBgn0032022	CG14275	CG14275	wt	CG			64.4456	10.6145	Y
108318	FBgn0259167	CG42272	CG42272	wt	CG				10.8931	Y
39997	FBgn0039804	CG15544	CG15544	wt	CG			239.496	11.007	Y
110002	FBgn0052521	CG32521	CG32521	wt	CG			82.9056	11.0406	Y
33035	FBgn0030006	CG17982	CG17982	wt	CG			133.818	11.075	Y
104212	FBgn0026570	CG5704	CG5704	wt	CG			213.367	11.2412	Y
33872	FBgn0040565	CG7606	CG7606	wt	CG				11.41	Y
49363	FBgn0263256	CG43394	CG43394	wt	CG				11.4533	Y
109934	FBgn0259143	CG42258	CG42258	wt	CG				11.5938	Y
102279	FBgn0050033	CG30033	CG30033	wt	CG			4.49284	11.6641	Y
51756	FBgn0030886	CG12672	CG12672	wt	CG			4.94921	11.9998	Y
102618	FBgn0037082	CG5664	CG5664	wt	CG			392.399	12.0185	Y
109872	FBgn0040796	CG13064	CG13064	wt	CG			182.682	12.3734	Y
107138	FBgn0033372	CG13742	CG13742	wt	CG			259.218	13.067	Y
18603	FBgn0033990	CG10265	CG10265	wt	CG			246.091	13.5053	Y
32424	FBgn0033945	CG12868	CG12868	wt	CG			471.892	13.5339	Y
5484	FBgn0030030	CG1636	CG1636	wt	CG			157.979	13.7875	Y
3251	FBgn0036714	CG7692	CG7692	wt	CG			181.973	14.0055	Y
101175	FBgn0261649	CG31247	tinc	wt	CG			20.5859	14.0949	Y
43107	FBgn0039942	CG17163	CG17163	wt	CG			552.126	14.54	Y
107113	FBgn0033168	CG11145	CG11145	wt	CG			4.25569	15	Y
109973	FBgn0040009	CG17490	CG17490	wt	CG			513.272	15.2817	Y
102568	FBgn0029894	CG14440	CG14440	wt	CG			132.083	15.5848	Y
28139	FBgn0037234	CG9795	CG9795	wt	CG			826.398	15.6276	Y
48606	FBgn0050010	CG30010	CG30010	wt	CG			148.685	15.8518	Y
16829	FBgn0033821	CG10799	CG10799	wt	CG			34.74	16	Y
49421	FBgn0266101	CG44838	CG44838	wt	CG				16.0968	Y
103493	FBgn0033871	CG13339	CG13339	wt	CG			88.4585	16.3911	Y
15524	FBgn0032166	CG4619	CG4619	wt	CG			6.48267	16.5428	Y
102063	FBgn0035159	CG13896	CG13896	wt	CG			127.003	17.0167	Y
49782	FBgn0046874	CG33720	Pif1B	wt	CG				17.0409	Y
101796	FBgn0050089	CG30089	CG30089	wt	CG			4.97961	17.1173	Y
102734	FBgn0035267	CG13921	CG13921	wt	CG			1351.96	17.1348	Y
29030	FBgn0030628	CG9114	CG9114	wt	CG			4.2987	17.1808	Y
102748	FBgn0030759	CG13014	CG13014	wt	CG			253.345	17.6469	Y
49001	FBgn0023130	CG3771	a6	wt	CG			623.685	18.1743	Y
40325	FBgn0029874	CG3342	CG3342	wt	CG			181.6	18.2717	Y
107485	FBgn0029893	CG14442	CG14442	wt	CG			757.008	18.7334	Y
102310	FBgn0039449	CG6425	CG6425	wt	CG			325.025	19.0944	Y
103091	FBgn0262577	CG43117	CG43117	wt	CG				19.2802	Y
4496	FBgn0035522	CG1273	CG1273	wt	CG			348.316	19.3992	Y
101272	FBgn0035193	CG9192	CG9192	wt	CG			93.4043	19.4968	Y
16772	FBgn0039479	CG14257	CG14257	wt	CG			19.2529	19.897	Y
108201	FBgn0033715	CG8490	CG8490	wt	CG			277	20.4477	Y
102419	FBgn0085427	CG34398	CG34398	wt	CG				21.0682	Y
104129	FBgn0038388	CG4287	CG4287	wt	CG			612.091	22.0115	Y
9193	FBgn0259916	CG42445	CG42445	wt	CG				22.3848	Y
104641	FBgn0032774	CG17549	CG17549	wt	CG			625.365	23.3292	Y
107857	FBgn0035346	CG1146	CG1146	wt	CG			710.512	24.2907	Y
109678	FBgn0024989	CG3777	CG3777	wt	CG			3426.98	24.4381	Y
25700	FBgn0051125	CG31125	CG31125	wt	CG			546.766	25.8452	Y
41248	FBgn0037126	CG14567	CG14567	wt	CG			85.7688	26.5243	Y
24589	FBgn0031070	CG12702	CG12702	wt	CG			581.354	26.7613	Y
38605	FBgn0053095	CG33095	CG33095	wt	CG			2607.81	27.208	Y
104617	FBgn0264090	CG43759	CG43759	wt	CG				27.264	Y
107561	FBgn0034082	CG10734	CG10734	wt	CG			5.39297	28	Y
100222	FBgn0050467	CG30467	CG30467	wt	CG			607.562	28.2552	Y
102459	FBgn0032656	CG5674	CG5674	wt	CG			2097.48	28.4253	Y
9227	FBgn0040801	CG13053	CG13053	wt	CG			94.5476	28.7246	Y
8609	FBgn0032899	CG9338	CG9338	wt	CG			499.267	28.9652	Y
20089	FBgn0031638	CG11927	CG11927	wt	CG			711.129	30.0278	Y
13496	FBgn0034958	CG3907	CG3907	wt	CG			663.443	30.4134	Y
45436	FBgn0038881	CG16791	CG16791	wt	CG			914.893	32.8204	Y
102799	FBgn0031270	CG13689	CG13689	wt	CG			269.934	33.3198	Y
101775	FBgn0261801	CG42747	CG42747	wt	CG				33.4856	Y
102094	FBgn0033777	CG17574	CG17574	wt	CG			688.58	35.3912	Y
104769	FBgn0037282	CG14657	CG14657	wt	CG			1064.18	36.852	Y
8209	FBgn0034498	CG16868	CG16868	wt	CG			1156.26	38.3759	Y
108041	FBgn0032193	CG5727	CG5727	wt	CG			1443.02	38.6735	Y
102131	FBgn0051710	CG31710	CG31710	wt	CG			372.733	39.1034	Y
108980	FBgn0053111	CG33111	CG33111	wt	CG			502.38	40.0728	Y
105790	FBgn0033178	CG11127	CG11127	wt	CG			915.331	40.7366	Y
104208	FBgn0004055	CG3533	uzip	wt	CG			1100.51	42.3209	Y
106705	FBgn0037336	CG2519	CG2519	wt	CG			2420.54	45.0475	Y
110738	FBgn0025739	CG3346	pon	wt	CG			1610.04	45.7491	Y
104807	FBgn0250867	CG42238	CG42238	wt	CG				46.299	Y
108707	FBgn0032521	CG7110	CG7110	wt	CG			1608.44	47.1713	Y
34042	FBgn0259163	CG42268	CG42268	wt	CG				50.1616	Y
30211	FBgn0029529	CG13365	CG13365	wt	CG			674.353	54.5351	Y
44810	FBgn0033951	CG10139	CG10139	wt	CG			1040.58	55.029	Y
105031	FBgn0035480	CG14984	CG14984	wt	CG			403.348	55.0471	Y
102422	FBgn0030991	CG7453	CG7453	wt	CG			2740.06	65.941	Y
106939	FBgn0035022	CG11413	CG11413	wt	CG			5.2317	67.5957	Y
51331	FBgn0051342	CG31342	CG31342	wt	CG			3933.81	70.1495	Y
25586	FBgn0050159	CG30159	CG30159	wt	CG			2376.81	75.0409	Y
107754	FBgn0040551	CG11686	CG11686	wt	CG			1368.91	75.6434	Y
101649	FBgn0038071	CG6234	Dtg	wt	CG			1804.72	75.8648	Y
100417	FBgn0051998	CG31998	CG31998	wt	CG			1181.13	79.1931	Y
16403	FBgn0001255	CG2723	ImpE3	wt	CG			2028.39	81.3084	Y
7828	FBgn0030159	CG9689	CG9689	wt	CG			2316.02	86.5135	Y
28957	FBgn0033751	CG8818	CG8818	wt	CG			1635.16	98.2976	Y
109010	FBgn0034198	CG11400	CG11400	wt	CG			4.9784	101.081	Y
48314	FBgn0027949	CG10364	msb1l	wt	CG			2592.19	103.693	Y
13866	FBgn0034462	CG15905	CG15905	wt	CG			708.039	118.13	Y
105683	FBgn0039929	CG11076	CG11076	wt	CG			1955.8	120.29	Y
26155	FBgn0053229	CG33229	CG33229	wt	CG			2891.06	136.871	Y
29716	FBgn0040992	CG10570	CG10570	wt	CG			1123.09	161.202	Y
22812	FBgn0033340	CG13751	CG13751	wt	CG			1270.18	207.325	Y
6364	FBgn0028506	CG4455	CG4455	wt	CG			5493.25	222.021	Y
104546	FBgn0259238	CG42336	CG42336	wt	CG				340.226	Y
103020	FBgn0040718	CG15353	CG15353	wt	CG			10578.7	766.621	Y
35461	FBgn0031453	CG9894	Bacc	wt	CG			15862	1262.58	Y
100148	FBgn0001254	CG1934	ImpE2	wt	CG			21794.3	2191.74	Y
41487	FBgn0283439	CG46281	CG46281	wt	CG
105378	FBgn0286979	CG46439	CG46439	wt	CG
110502	FBgn0029987	CG15330	CG15330	wt	CG			4.68782	0.0604197	N
100488	FBgn0031364	CG17648	CG17648	wt // wt	CG			4.21474	0	N
24636	FBgn0032111	CG13110	CG13110	wt // wt	CG			4.74759	0	N
108752	FBgn0033850	CG13331	CG13331	wt // wt	CG			4.82012	0	N
46491	FBgn0031617	CG15635	CG15635	wt // wt	CG				0.00398023	N
25917	FBgn0051921	CG31921	CG31921	wt // wt	CG			5.21787	0.0595783	N
100521	FBgn0038291	CG3984	CG3984	wt // wt	CG			6.77526	0.122909	N
101912	FBgn0011239	CG31733	ms(2)35Ci	wt // wt	CG			5.0137	0.126227	N
20304	FBgn0030840	CG12993	p-cup	wt // wt	CG			4.38552	0.142518	N
109745	FBgn0052189	CG32189	CG32189	wt // wt	CG			4.33362	0.172984	N
100515	FBgn0036364	CG14109	CG14109	wt // wt	CG			4.24876	0.176412	N
4123	FBgn0035428	CG14960	CG14960	wt // wt	CG			4.81001	0.181321	N
50379	FBgn0051174	CG31174	CG31174	wt // wt	CG			6.38134	0.49387	N
4141	FBgn0050355	CG30355	CG30355	wt // wt	CG			3.98092	0.91463	N
12521	FBgn0085256	CG34227	CG34227	wt // wt	CG				1.76828	Y
100441	FBgn0033195	CG1360	CG1360	wt // wt	CG			11.8075	7.36785	Y
100465	FBgn0030794	CG13005	CG13005	wt // wt	CG			29.8138	7.49125	Y
21977	FBgn0030813	CG4949	CG4949	wt // wt	CG			11.8626	12.0922	Y
100467	FBgn0261553	CG42671	CG42671	wt // wt	CG				13.9443	Y
100510	FBgn0035211	CG2211	CG2211	wt // wt	CG			241.132	20.2946	Y
40681	FBgn0039944	CG17162	CG17162	wt // wt	CG				23.2883	Y
31315	FBgn0036288	CG10660	CG10660	wt // wt	CG			4.51446	58.8359	Y
	FBgn0250831	CG34103	BG642167		CG				0	N
	FBgn0051459	CG31459	CG31459		CG			4.46899	0.0162925	N
	FBgn0287645	CG14579	ccb		CG			4.23445	0.027745	N
	FBgn0262823	CG43194	hemo		CG				0.0488728	N
	FBgn0047334	CG33943	BG642312		CG				0.0875388	N
	FBgn0020399	CG6864	Mst89B		CG				0.125114	N
	FBgn0262858	CG43222	MtnF		CG				0.409144	N
	FBgn0067782	CG33488	att-ORFB		CG			149.301	0	Y
	FBgn0083973	CG34137	dunk		CG				1.08105	Y
	FBgn0053200	CG33200	VepD		CG				2.57693	Y
	FBgn0085343	CG34314	Sws1		CG				7.77239	Y
	FBgn0262881	CG43236	Mtkl		CG				10.0382	Y
	FBgn0036331	CG14117	CR14117		CG			135.666	18.4184	Y
	FBgn0020300	CG13695	geko		CG				20.51	Y
	FBgn0015801	CG2928	Reg-5		CG				27.1189	Y
	FBgn0087041	CG42231	Hyls1		CG				30.4874	Y
	FBgn0264303	CG43781	wrm2		CG				240.13	Y
	FBgn0267592	CG45930	CCY		CG
	FBgn0034869	CG13558	CG13558		CG			3.84892	0	N
	FBgn0032008	CG14277	CG14277		CG			3.87552	0	N
	FBgn0052987	CG32987	CG32987		CG			3.98758	0	N
	FBgn0040764	CG13230	CG13230		CG			3.99039	0	N
	FBgn0052391	CG32391	CG32391		CG			4.00101	0	N
	FBgn0052846	CG32846	CG32846		CG			4.08706	0	N
	FBgn0030830	CG5172	CG5172		CG			4.21954	0	N
	FBgn0052061	CG32061	CG32061		CG			4.22774	0	N
	FBgn0035413	CG14958	CG14958		CG			4.24906	0	N
	FBgn0036585	CG13071	CG13071		CG			4.25635	0	N
	FBgn0035313	CG13810	CG13810		CG			4.27877	0	N
	FBgn0052507	CG32507	CG32507		CG			4.33493	0	N
	FBgn0034515	CG13428	CG13428		CG			4.41331	0	N
	FBgn0037030	CG3288	CG3288		CG			4.4227	0	N
	FBgn0037125	CG14573	CG14573		CG			4.42871	0	N
	FBgn0032299	CG17127	CG17127		CG			4.44201	0	N
	FBgn0032654	CG15147	CG15147		CG			4.44944	0	N
	FBgn0029647	CG17959	CG17959		CG			4.47802	0	N
	FBgn0052551	CG32551	CG32551		CG			4.50156	0	N
	FBgn0037139	CG14563	CG14563		CG			4.52487	0	N
	FBgn0040688	CG12483	CG12483		CG			4.56882	0	N
	FBgn0052440	CG32440	CG32440		CG			4.57931	0	N
	FBgn0034514	CG13427	CG13427		CG			4.58659	0	N
	FBgn0051464	CG31464	CG31464		CG			4.64997	0	N
	FBgn0034899	CG13560	CG13560		CG			4.65577	0	N
	FBgn0250834	CG33308	CG33308		CG			4.65988	0	N
	FBgn0033590	CG13217	CG13217		CG			4.7194	0	N
	FBgn0052071	CG32071	CG32071		CG			4.7244	0	N
	FBgn0051542	CG31542	CG31542		CG			4.7505	0	N
	FBgn0051769	CG31769	CG31769		CG			4.79574	0	N
	FBgn0032523	CG16956	CG16956		CG			4.7973	0	N
	FBgn0051419	CG31419	CG31419		CG			4.8346	0	N
	FBgn0038161	CG9269	CG9269		CG			4.83494	0	N
	FBgn0036178	CG14137	CG14137		CG			5.00996	0	N
	FBgn0033588	CG13228	CG13228		CG			5.33343	0	N
	FBgn0036176	CG7377	CG7377		CG			5.39031	0	N
	FBgn0037500	CG17944	CG17944		CG			5.41643	0	N
	FBgn0260455	CG10332	CG10332		CG			5.44504	0	N
	FBgn0029644	CG14421	CG14421		CG			5.48788	0	N
	FBgn0029725	CG2871	CG2871		CG			5.53609	0	N
	FBgn0052073	CG32073	CG32073		CG			5.66326	0	N
	FBgn0053272	CG33272	CG33272		CG			5.73599	0	N
	FBgn0052023	CG32023	CG32023		CG			6.03767	0	N
	FBgn0035546	CG11345	CG11345		CG			6.21679	0	N
	FBgn0033497	CG12912	CG12912		CG			6.47955	0	N
	FBgn0040797	CG13066	CG13066		CG			6.79362	0	N
	FBgn0040799	CG13051	CG13051		CG				0	N
	FBgn0037180	CG14452	CG14452		CG				0	N
	FBgn0032631	CG15140	CG15140		CG				0	N
	FBgn0036873	CG18294	CG18294		CG				0	N
	FBgn0052208	CG32208	825-Oak		CG				0	N
	FBgn0036177	CG33268	CG33268		CG				0	N
	FBgn0053271	CG33271	CG33271		CG				0	N
	FBgn0053470	CG33470	CG33470		CG				0	N
	FBgn0053665	CG33665	CG33665		CG				0	N
	FBgn0053667	CG33667	CG33667		CG				0	N
	FBgn0053669	CG33669	CG33669		CG				0	N
	FBgn0054011	CG34011	CG34011		CG				0	N
	FBgn0054012	CG34012	CG34012		CG				0	N
	FBgn0054030	CG34030	CG34030		CG				0	N
	FBgn0054034	CG34034	CG34034		CG				0	N
	FBgn0054045	CG34045	CG34045		CG				0	N
	FBgn0083936	CG34098	Acp54A1		CG				0	N
	FBgn0083941	CG34105	CG34105		CG				0	N
	FBgn0250826	CG34160	CG34160		CG				0	N
	FBgn0085191	CG34162	CG34162		CG				0	N
	FBgn0085196	CG34167	CG34167		CG				0	N
	FBgn0085198	CG34169	CG34169		CG				0	N
	FBgn0085199	CG34170	CG34170		CG				0	N
	FBgn0085204	CG34175	CG34175		CG				0	N
	FBgn0085214	CG34185	CG34185		CG				0	N
	FBgn0085219	CG34190	CG34190		CG				0	N
	FBgn0085225	CG34196	CG34196		CG				0	N
	FBgn0085230	CG34201	CG34201		CG				0	N
	FBgn0085237	CG34208	CG34208		CG				0	N
	FBgn0085241	CG34212	CG34212		CG				0	N
	FBgn0250822	CG34222	CG34222		CG				0	N
	FBgn0085252	CG34223	CG34223		CG				0	N
	FBgn0085254	CG34225	CG34225		CG				0	N
	FBgn0085265	CG34236	CG34236		CG				0	N
	FBgn0085274	CG34245	CG34245		CG				0	N
	FBgn0085277	CG34248	CG34248		CG				0	N
	FBgn0085287	CG34258	CG34258		CG				0	N
	FBgn0085288	CG34259	CG34259		CG				0	N
	FBgn0085298	CG34269	CG34269		CG				0	N
	FBgn0085313	CG34284	CG34284		CG				0	N
	FBgn0085315	CG34286	CG34286		CG				0	N
	FBgn0085327	CG34298	CG34298		CG				0	N
	FBgn0085331	CG34302	CG34302		CG				0	N
	FBgn0085357	CG34328	CG34328		CG				0	N
	FBgn0085366	CG34337	CG34337		CG				0	N
	FBgn0085486	CG34457	CG34457		CG				0	N
	FBgn0046323	CG40446	ORY		CG				0	N
	FBgn0085569	CG41242	CG41242		CG				0	N
	FBgn0084001	CG41434	CG41434		CG				0	N
	FBgn0259148	CG42263	CG42263		CG				0	N
	FBgn0259702	CG42356	CG42356		CG				0	N
	FBgn0259703	CG42357	CG42357		CG				0	N
	FBgn0259959	CG42469	Sfp26Ac		CG				0	N
	FBgn0259960	CG42470	CG42470		CG				0	N
	FBgn0259962	CG42472	Sfp33A1		CG				0	N
	FBgn0259963	CG42473	Sfp33A2		CG				0	N
	FBgn0259965	CG42475	Sfp35C		CG				0	N
	FBgn0259967	CG42477	Sfp53D		CG				0	N
	FBgn0259970	CG42480	Sfp70A4		CG				0	N
	FBgn0259971	CG42481	CG42481		CG				0	N
	FBgn0259973	CG42483	Sfp79B		CG				0	N
	FBgn0259975	CG42485	Sfp87B		CG				0	N
	FBgn0260230	CG42504	CG42504		CG				0	N
	FBgn0260231	CG42505	CG42505		CG				0	N
	FBgn0260396	CG42521	CG42521		CG				0	N
	FBgn0260428	CG42523	CG42523		CG				0	N
	FBgn0260776	CG42570	CG42570		CG				0	N
	FBgn0260777	CG42571	CG42571		CG				0	N
	FBgn0260868	CG42578	CG42578		CG				0	N
	FBgn0260869	CG42579	CG42579		CG				0	N
	FBgn0260870	CG42580	CG42580		CG				0	N
	FBgn0260871	CG42581	CG42581		CG				0	N
	FBgn0260873	CG42583	CG42583		CG				0	N
	FBgn0260968	CG42591	CG42591		CG				0	N
	FBgn0261055	CG42603	Sfp26Ad		CG				0	N
	FBgn0265349	CG42604	Sfp33A4		CG				0	N
	FBgn0261057	CG42605	Sfp36F		CG				0	N
	FBgn0261060	CG42608	Sfp93F		CG				0	N
	FBgn0261061	CG42609	Sfp96F		CG				0	N
	FBgn0261501	CG42649	CG42649		CG				0	N
	FBgn0261507	CG42655	CG42655		CG				0	N
	FBgn0261508	CG42656	CG42656		CG				0	N
	FBgn0261531	CG42659	CG42659		CG				0	N
	FBgn0261567	CG42681	CG42681		CG				0	N
	FBgn0265263	CG42688	CG42688		CG				0	N
	FBgn0261615	CG42704	CG42704		CG				0	N
	FBgn0261616	CG42705	CG42705		CG				0	N
	FBgn0261627	CG42710	CG42710		CG				0	N
	FBgn0261631	CG42714	CG42714		CG				0	N
	FBgn0261686	CG42733	CG42733		CG				0	N
	FBgn0261806	CG42752	CG42752		CG				0	N
	FBgn0261816	CG42758	CG42758		CG				0	N
	FBgn0261846	CG42778	CG42778		CG				0	N
	FBgn0261849	CG42781	CG42781		CG				0	N
	FBgn0261853	CG42782	CG42782		CG				0	N
	FBgn0261860	CG42789	CG42789		CG				0	N
	FBgn0261991	CG42809	CG42809		CG				0	N
	FBgn0261997	CG42815	CG42815		CG				0	N
	FBgn0262006	CG42824	CG42824		CG				0	N
	FBgn0262021	CG42832	CG42832		CG				0	N
	FBgn0262022	CG42833	CG42833		CG				0	N
	FBgn0262024	CG42835	CG42835		CG				0	N
	FBgn0262099	CG42852	CG42852		CG				0	N
	FBgn0262104	CG42857	CG42857		CG				0	N
	FBgn0262143	CG42869	CG42869		CG				0	N
	FBgn0262144	CG42870	CG42870		CG				0	N
	FBgn0262351	CG43049	CG43049		CG				0	N
	FBgn0262356	CG43054	CG43054		CG				0	N
	FBgn0262358	CG43056	CG43056		CG				0	N
	FBgn0262359	CG43057	CG43057		CG				0	N
	FBgn0262361	CG43059	CG43059		CG				0	N
	FBgn0262365	CG43063	CG43063		CG				0	N
	FBgn0262478	CG43068	CG43068		CG				0	N
	FBgn0262481	CG43071	CG43071		CG				0	N
	FBgn0262485	CG43075	CG43075		CG				0	N
	FBgn0262487	CG43077	CG43077		CG				0	N
	FBgn0262530	CG43084	CG43084		CG				0	N
	FBgn0262536	CG43090	CG43090		CG				0	N
	FBgn0262540	CG43094	CG43094		CG				0	N
	FBgn0262566	CG43106	CG43106		CG				0	N
	FBgn0262569	CG43109	CG43109		CG				0	N
	FBgn0262571	CG43111	CG43111		CG				0	N
	FBgn0262572	CG43112	CG43112		CG				0	N
	FBgn0262581	CG43121	CG43121		CG				0	N
	FBgn0262592	CG43127	CG43127		CG				0	N
	FBgn0262608	CG43134	CG43134		CG				0	N
	FBgn0262609	CG43135	CG43135		CG				0	N
	FBgn0262623	CG43147	CG43147		CG				0	N
	FBgn0262683	CG43153	CG43153		CG				0	N
	FBgn0262786	CG43167	CG43167		CG				0	N
	FBgn0262791	CG43172	CG43172		CG				0	N
	FBgn0262811	CG43182	CG43182		CG				0	N
	FBgn0262812	CG43183	CG43183		CG				0	N
	FBgn0262814	CG43185	CG43185		CG				0	N
	FBgn0262819	CG43190	CG43190		CG				0	N
	FBgn0262827	CG43198	CG43198		CG				0	N
	FBgn0262836	CG43200	CG43200		CG				0	N
	FBgn0262837	CG43201	CG43201		CG				0	N
	FBgn0262843	CG43207	CG43207		CG				0	N
	FBgn0262844	CG43208	CG43208		CG				0	N
	FBgn0262845	CG43209	CG43209		CG				0	N
	FBgn0262855	CG43219	CG43219		CG				0	N
	FBgn0262856	CG43220	CG43220		CG				0	N
	FBgn0262874	CG43229	CG43229		CG				0	N
	FBgn0262875	CG43230	CG43230		CG				0	N
	FBgn0262876	CG43231	CG43231		CG				0	N
	FBgn0262877	CG43232	CG43232		CG				0	N
	FBgn0262882	CG43237	CG43237		CG				0	N
	FBgn0262889	CG43244	CG43244		CG				0	N
	FBgn0262891	CG43246	CG43246		CG				0	N
	FBgn0262894	CG43249	CG43249		CG				0	N
	FBgn0262896	CG43251	CG43251		CG				0	N
	FBgn0262899	CG43254	CG43254		CG				0	N
	FBgn0262960	CG43271	CG43271		CG				0	N
	FBgn0262961	CG43272	CG43272		CG				0	N
	FBgn0262966	CG43277	CG43277		CG				0	N
	FBgn0262980	CG43288	CG43288		CG				0	N
	FBgn0262982	CG43290	CG43290		CG				0	N
	FBgn0262984	CG43292	CG43292		CG				0	N
	FBgn0263004	CG43312	CG43312		CG				0	N
	FBgn0263020	CG43315	CG43315		CG				0	N
	FBgn0263021	CG43316	CG43316		CG				0	N
	FBgn0263035	CG43330	CG43330		CG				0	N
	FBgn0263037	CG43332	CG43332		CG				0	N
	FBgn0263078	CG43339	CG43339		CG				0	N
	FBgn0263080	CG43348	CG43348		CG				0	N
	FBgn0263086	CG43354	CG43354		CG				0	N
	FBgn0263094	CG43362	CG43362		CG				0	N
	FBgn0263247	CG43390	CG43390		CG				0	N
	FBgn0263248	CG43391	CG43391		CG				0	N
	FBgn0263249	CG43392	CG43392		CG				0	N
	FBgn0263250	CG43393	CG43393		CG				0	N
	FBgn0263271	CG43397	CG43397		CG				0	N
	FBgn0263314	CG43400	CG43400		CG				0	N
	FBgn0263320	CG43401	CG43401		CG				0	N
	FBgn0263322	CG43403	CG43403		CG				0	N
	FBgn0263376	CG43428	CG43428		CG				0	N
	FBgn0263386	CG43438	CG43438		CG				0	N
	FBgn0263399	CG43445	CG43445		CG				0	N
	FBgn0263401	CG43447	CG43447		CG				0	N
	FBgn0263402	CG43448	CG43448		CG				0	N
	FBgn0263404	CG43450	CG43450		CG				0	N
	FBgn0263596	CG43618	CG43618		CG				0	N
	FBgn0263707	CG43659	CG43659		CG				0	N
	FBgn0263742	CG43667	CG43667		CG				0	N
	FBgn0263743	CG43668	CG43668		CG				0	N
	FBgn0263760	CG43677	CG43677		CG				0	N
	FBgn0263761	CG43678	CG43678		CG				0	N
	FBgn0263777	CG43694	CG43694		CG				0	N
	FBgn0263849	CG43710	CG43710		CG				0	N
	FBgn0263982	CG43731	CG43731		CG				0	N
	FBgn0264295	CG43773	CG43773		CG				0	N
	FBgn0264301	CG43779	CG43779		CG				0	N
	FBgn0264309	CG43784	CG43784		CG				0	N
	FBgn0264329	CG43788	CG43788		CG				0	N
	FBgn0264330	CG43789	CG43789		CG				0	N
	FBgn0264344	CG43800	CG43800		CG				0	N
	FBgn0264363	CG43815	CG43815		CG				0	N
	FBgn0264377	CG43829	CG43829		CG				0	N
	FBgn0264393	CG43841	CG43841		CG				0	N
	FBgn0264395	CG43843	CG43843		CG				0	N
	FBgn0264432	CG43850	CG43850		CG				0	N
	FBgn0264540	CG43919	CG43919		CG				0	N
	FBgn0264563	CG43935	CG43935		CG				0	N
	FBgn0264725	CG43993	CG43993		CG				0	N
	FBgn0264829	CG44037	CG44037		CG				0	N
	FBgn0264830	CG44038	CG44038		CG				0	N
	FBgn0264897	CG44088	CG44088		CG				0	N
	FBgn0264899	CG44090	CG44090		CG				0	N
	FBgn0264903	CG44094	CG44094		CG				0	N
	FBgn0265199	CG44259	CG44259		CG				0	N
	FBgn0265317	CG44290	CG44290		CG				0	N
	FBgn0265455	CG44355	CG44355		CG				0	N
	FBgn0265579	CG44406	CG44406		CG				0	N
	FBgn0265608	CG44426	CG44426		CG				0	N
	FBgn0265632	CG44439	CG44439		CG				0	N
	FBgn0265668	CG44475	CG44475		CG				0	N
	FBgn0265670	CG44477	CG44477		CG				0	N
	FBgn0265714	CG44521	CG44521		CG				0	N
	FBgn0265785	CG44574	CG44574		CG				0	N
	FBgn0265835	CG44624	CG44624		CG				0	N
	FBgn0266050	CG44815	CG44815		CG				0	N
	FBgn0266163	CG44869	CG44869		CG				0	N
	FBgn0266431	CG45061	CG45061		CG				0	N
	FBgn0266442	CG45072	CG45072		CG				0	N
	FBgn0266455	CG45080	CG45080		CG				0	N
	FBgn0266591	CG45116	CG45116		CG				0	N
	FBgn0266647	CG45154	CG45154		CG				0	N
	FBgn0266734	CG45207	CG45207		CG				0	N
	FBgn0266845	CG45307	CG45307		CG				0	N
	FBgn0266962	CG45413	CG45413		CG				0	N
	FBgn0267042	CG45486	CG45486		CG				0	N
	FBgn0267043	CG45487	CG45487		CG				0	N
	FBgn0267044	CG45488	CG45488		CG				0	N
	FBgn0267046	CG45490	CG45490		CG				0	N
	FBgn0267048	CG45492	CG45492		CG				0	N
	FBgn0267049	CG45493	CG45493		CG				0	N
	FBgn0267050	CG45494	CG45494		CG				0	N
	FBgn0267236	CG45676	CG45676		CG				0	N
	FBgn0267255	CG45691	CG45691		CG				0	N
	FBgn0267411	CG45764	CG45764		CG				0	N
	FBgn0267412	CG45765	CG45765		CG				0	N
	FBgn0267413	CG45766	CG45766		CG				0	N
	FBgn0267417	CG45770	CG45770		CG				0	N
	FBgn0265084	CG44195	CG44195		CG				0.00205483	N
	FBgn0053309	CG33309	CG33309		CG			4.63179	0.00839907	N
	FBgn0039028	CG13840	CG13840		CG			4.63543	0.00886506	N
	FBgn0029643	CG14420	CG14420		CG			4.61425	0.00968039	N
	FBgn0262150	CG42876	CG42876		CG				0.0101006	N
	FBgn0033864	CG18368	CG18368		CG			4.15358	0.0108736	N
	FBgn0263850	CG43711	CG43711		CG				0.0127643	N
	FBgn0036106	CG6409	CG6409		CG			5.41627	0.0131049	N
	FBgn0264699	CG43968	CG43968		CG				0.0137053	N
	FBgn0030543	CG11585	CG11585		CG			3.74132	0.0137431	N
	FBgn0051805	CG31805	CG31805		CG			4.61395	0.0142427	N
	FBgn0004171	CG18396	Mst98Cb		CG			4.63449	0.0153142	N
	FBgn0085280	CG34251	CG34251		CG				0.015439	N
	FBgn0261358	CG42635	CG42635		CG				0.0160171	N
	FBgn0052718	CG32718	CG32718		CG			4.83668	0.017404	N
	FBgn0265429	CG44341	CG44341		CG				0.0177777	N
	FBgn0265627	CG44435	CG44435		CG				0.0178015	N
	FBgn0038124	CG14380	CG14380		CG			4.10182	0.0184196	N
	FBgn0032286	CG7300	CG7300		CG			4.10763	0.0186528	N
	FBgn0040361	CG14627	CG14627		CG			4.50124	0.0194459	N
	FBgn0051797	CG31797	CG31797		CG			4.49783	0.0203329	N
	FBgn0085321	CG34292	CG34292		CG				0.0205934	N
	FBgn0266259	CG44954	CG44954		CG				0.0231855	N
	FBgn0262486	CG43076	CG43076		CG				0.0232262	N
	FBgn0265373	CG44314	CG44314		CG				0.0234074	N
	FBgn0260644	CG42536	CG42536		CG				0.0235562	N
	FBgn0263034	CG43329	CG43329		CG				0.0249288	N
	FBgn0265256	CG44270	CG44270		CG				0.0259026	N
	FBgn0264714	CG43982	CG43982		CG				0.0264713	N
	FBgn0058298	CG40298	CG40298		CG				0.0276007	N
	FBgn0036590	CG13065	CG13065		CG			4.14315	0.0278032	N
	FBgn0262544	CG43098	CG43098		CG				0.02902	N
	FBgn0265631	CG44438	CG44438		CG				0.0303256	N
	FBgn0037448	CG15186	CG15186		CG			6.24026	0.0314335	N
	FBgn0085692	CG41561	CG41561		CG				0.0323993	N
	FBgn0260434	CG42529	CG42529		CG				0.0329085	N
	FBgn0265610	CG44428	CG44428		CG				0.0336602	N
	FBgn0263387	CG43439	CG43439		CG				0.0341744	N
	FBgn0262001	CG42819	CG42819		CG				0.0343772	N
	FBgn0263270	CG43396	CG43396		CG				0.0353657	N
	FBgn0263403	CG43449	CG43449		CG				0.0359895	N
	FBgn0037179	CG14453	CG14453		CG			5.38739	0.036275	N
	FBgn0260762	CG42560	CG42560		CG				0.0382242	N
	FBgn0053136	CG33136	CG33136		CG			4.81653	0.038441	N
	FBgn0264739	CG43997	CG43997		CG				0.0385527	N
	FBgn0050114	CG30114	CG30114		CG			4.80966	0.0388539	N
	FBgn0085232	CG34203	CG34203		CG				0.0395885	N
	FBgn0085227	CG34198	CG34198		CG				0.0400512	N
	FBgn0260967	CG42590	CG42590		CG				0.0404951	N
	FBgn0265762	CG44569	CG44569		CG				0.0408485	N
	FBgn0035014	CG13581	CG13581		CG			4.38217	0.0416394	N
	FBgn0032636	CG5043	CG5043		CG			4.45592	0.0425614	N
	FBgn0261529	CG15287	ms(2)34Fe		CG			4.5406	0.043003	N
	FBgn0030340	CG15740	CG15740		CG			4.75916	0.0433045	N
	FBgn0085217	CG34188	CG34188		CG				0.0437694	N
	FBgn0052806	CG32806	CG32806		CG			4.76233	0.0439872	N
	FBgn0040759	CG13177	CG13177		CG				0.0442563	N
	FBgn0262817	CG43188	CG43188		CG				0.0445786	N
	FBgn0085344	CG34315	CG34315		CG				0.0446036	N
	FBgn0262787	CG43168	CG43168		CG				0.0453148	N
	FBgn0261536	CG42660	CG42660		CG				0.0455157	N
	FBgn0261537	CG42661	CG42661		CG				0.0455157	N
	FBgn0030570	CG12540	CG12540		CG			4.44797	0.0463711	N
	FBgn0262098	CG42851	CG42851		CG				0.0470139	N
	FBgn0053269	CG33269	CG33269		CG				0.0471846	N
	FBgn0034377	CG15071	CG15071		CG			5.20894	0.0472803	N
	FBgn0261580	CG42690	CG42690		CG				0.0472803	N
	FBgn0085267	CG34238	CG34238		CG				0.0478777	N
	FBgn0262539	CG43093	CG43093		CG				0.0480512	N
	FBgn0085461	CG34432	CG34432		CG				0.0507156	N
	FBgn0030495	CG11816	CG11816		CG			5.54284	0.0522131	N
	FBgn0265063	CG44174	CG44174		CG				0.0530485	N
	FBgn0085302	CG34273	CG34273		CG				0.0539111	N
	FBgn0034840	CG3124	CG3124		CG			5.24101	0.0541864	N
	FBgn0054027	CG34027	CG34027		CG				0.0547519	N
	FBgn0250844	CG4218	CG4218		CG			4.74826	0.0548022	N
	FBgn0261568	CG42682	CG42682		CG				0.0565549	N
	FBgn0262790	CG43171	CG43171		CG				0.056919	N
	FBgn0262807	CG43178	CG43178		CG				0.056919	N
	FBgn0261831	CG42763	CG42763		CG				0.0576614	N
	FBgn0052720	CG32720	CG32720		CG			4.8307	0.0584235	N
	FBgn0085306	CG34277	CG34277		CG				0.0590741	N
	FBgn0085202	CG34173	CG34173		CG				0.0616843	N
	FBgn0265834	CG44623	CG44623		CG				0.0618281	N
	FBgn0085361	CG34332	CG34332		CG				0.0625572	N
	FBgn0085485	CG34456	CG34456		CG				0.0632182	N
	FBgn0030107	CG15370	CG15370		CG			4.62357	0.0640299	N
	FBgn0083942	CG34106	CG34106		CG				0.0641003	N
	FBgn0085205	CG34176	CG34176		CG				0.0659808	N
	FBgn0033863	CG13337	CG13337		CG			4.81748	0.0665436	N
	FBgn0036654	CG9692	CG9692		CG			4.73518	0.066917	N
	FBgn0265417	CG44329	CG44329		CG				0.06715	N
	FBgn0261830	CG42762	CG42762		CG				0.0674918	N
	FBgn0260007	CG42493	CG42493		CG				0.0680109	N
	FBgn0031811	CG13982	CG13982		CG			4.43114	0.0682725	N
	FBgn0262000	CG42818	CG42818		CG				0.0683201	N
	FBgn0262004	CG42822	CG42822		CG				0.07017	N
	FBgn0265158	CG44227	CG44227		CG				0.0720768	N
	FBgn0053003	CG33003	CG33003		CG			4.44022	0.0723881	N
	FBgn0035730	CG17744	CG17744		CG			4.4617	0.0730696	N
	FBgn0032318	CG14072	CG14072		CG			4.59885	0.0743671	N
	FBgn0264543	CG43922	CG43922		CG				0.0757836	N
	FBgn0262537	CG43091	CG43091		CG				0.0760008	N
	FBgn0085336	CG34307	CG34307		CG				0.0768443	N
	FBgn0262611	CG43137	CG43137		CG				0.0775563	N
	FBgn0262679	CG43149	CG43149		CG				0.0781274	N
	FBgn0037662	CG11997	CG11997		CG			5.66803	0.0800733	N
	FBgn0037997	CG14742	CG14742		CG				0.0805961	N
	FBgn0031859	CG17377	CG17377		CG			4.5972	0.0823735	N
	FBgn0267163	CG45603	CG45603		CG				0.0826301	N
	FBgn0002862	CG17956	Mst87F		CG			4.1266	0.084204	N
	FBgn0028941	CG16853	CG16853		CG			4.25346	0.085151	N
	FBgn0036390	CG13738	CG13738		CG			5.04309	0.0855621	N
	FBgn0263326	CG43407	CG43407		CG				0.0855741	N
	FBgn0261581	CG42691	CG42691		CG				0.0863983	N
	FBgn0261506	CG42654	CG42654		CG				0.0875388	N
	FBgn0262036	CG42847	CG42847		CG				0.0902438	N
	FBgn0265046	CG44163	CG44163		CG				0.0911487	N
	FBgn0040694	CG14974	CG14974		CG			4.61825	0.0920981	N
	FBgn0263324	CG43405	CG43405		CG				0.0920981	N
	FBgn0039760	CG9682	CG9682		CG			5.3901	0.0926702	N
	FBgn0266459	CG45084	CG45084		CG				0.0930233	N
	FBgn0029603	CG14053	CG14053		CG			4.19049	0.0945045	N
	FBgn0029518	CG13376	CG13376		CG				0.0956029	N
	FBgn0267045	CG45489	CG45489		CG				0.0976559	N
	FBgn0267047	CG45491	CG45491		CG				0.0976559	N
	FBgn0053666	CG33666	CG33666		CG				0.0982486	N
	FBgn0264487	CG43895	CG43895		CG				0.0984812	N
	FBgn0264364	CG43816	CG43816		CG				0.10112	N
	FBgn0260451	CG14042	CG14042		CG				0.101558	N
	FBgn0262538	CG43092	CG43092		CG				0.101626	N
	FBgn0030624	CG9106	CG9106		CG			4.42232	0.102016	N
	FBgn0033207	CG12826	CG12826		CG			4.47538	0.102608	N
	FBgn0261704	CG42740	CG42740		CG				0.102784	N
	FBgn0264361	CG43813	CG43813		CG				0.10487	N
	FBgn0263321	CG43402	CG43402		CG				0.105491	N
	FBgn0265578	CG44405	CG44405		CG				0.107138	N
	FBgn0030161	CG15249	CG15249		CG			4.59095	0.107386	N
	FBgn0262988	CG43296	CG43296		CG				0.108262	N
	FBgn0262816	CG43187	CG43187		CG				0.111603	N
	FBgn0264989	CG44140	CG44140		CG				0.113352	N
	FBgn0264990	CG44141	CG44141		CG				0.113352	N
	FBgn0035218	CG9173	CG9173		CG			4.03579	0.115156	N
	FBgn0265576	CG44403	CG44403		CG				0.115323	N
	FBgn0262607	CG43133	CG43133		CG				0.116676	N
	FBgn0250825	CG34241	CG34241		CG				0.116847	N
	FBgn0036810	CG6885	CG6885		CG			4.69903	0.117944	N
	FBgn0259972	CG42482	Sfp77F		CG				0.119966	N
	FBgn0083991	CG34155	CG34155		CG				0.120615	N
	FBgn0083951	CG34115	CG34115		CG				0.121671	N
	FBgn0264343	CG43799	CG43799		CG				0.121671	N
	FBgn0035358	CG14949	CG14949		CG			4.93771	0.126478	N
	FBgn0264541	CG43920	CG43920		CG				0.12691	N
	FBgn0050365	CG30365	spaw		CG			3.98662	0.127521	N
	FBgn0261582	CG42692	CG42692		CG				0.131634	N
	FBgn0267690	CG46026	CG46026		CG				0.133253	N
	FBgn0259968	CG42478	Sfp60F		CG				0.133288	N
	FBgn0267726	CG46059	CG46059		CG				0.133961	N
	FBgn0259917	CG42446	CG42446		CG				0.134437	N
	FBgn0260429	CG42524	CG42524		CG				0.139113	N
	FBgn0261807	CG42753	CG42753		CG				0.14322	N
	FBgn0267105	CG45545	CG45545		CG				0.145738	N
	FBgn0262613	CG43139	CG43139		CG				0.148457	N
	FBgn0266448	CG45078	CG45078		CG				0.150826	N
	FBgn0263081	CG43349	CG43349		CG				0.153615	N
	FBgn0265197	CG44257	CG44257		CG				0.154211	N
	FBgn0040588	CG13841	CG13841		CG			5.09212	0.155568	N
	FBgn0262824	CG43195	CG43195		CG				0.157414	N
	FBgn0038160	CG9759	CG9759		CG			5.56904	0.15849	N
	FBgn0260436	CG42531	CG42531		CG				0.158586	N
[truncated: 11,958 more rows]
[truncated: 1 more columns]
