# Supplementary material for: Genome-wide phenotypic RNAi screen in the Drosophila wing: global parameters
Source: G3 (Bethesda). 2021 Oct 2;11(12):jkab351. doi: 10.1093/g3journal/jkab351 (PMC8962446; doi:10.1093/g3journal/jkab351)
Supplement: jkab351_Supplementary_Data [file jkab351_supplementary_data.zip › GENETICS-G3-2021-402806-s03.xlsx]

## Sheet: two RNAi
TransformantID	CGNR	Name	Fenotipo
104421	CG10693	slo	EPL/nec
103193	CG10693	slo	wt // wt
108505	CG11516	Ptp99A	wt
103457	CG11516	Ptp99A	wt
103931	CG11516	Ptp99A	wt
110816	CG11714	CG11714	WF(s)
50558	CG11714	CG11714	wt
101797	CG12123	CG12123	WF(s)
100242	CG12123	CG12123	wt
109673	CG12196	egg	WF(s)
101677	CG12196	egg	WF(s)
109558	CG12370	Dh44-R2	wt
102292	CG12370	Dh44-R2	wt
106945	CG12537	rdx	EPL/nec/nW
107294	CG12537	rdx	WD(s)
106112	CG13380	CG13380	wt
104453	CG13380	CG13380	wt
109996	CG13388	Akap200	S/WA
102374	CG13388	Akap200	wt
16636	CG14372	side-IV	wt
102563	CG14372	CG14372	wt
107782	CG14907	CG14907	wt
39854	CG14907	CG14907	wt
100312	CG15078	Mctp	WF(s)/ds
103778	CG15078	Mctp	wt
109929	CG15113	5-HT1B	WF(s)
110128	CG15113	5-HT1B	LL
107173	CG15256	CG15256	EPL/nec
102208	CG15256	CG15256	WF(s)
102885	CG15319	nej	nW
105115	CG15319	nej	nW
107056	CG15465	CG15465	WF(s)
103971	CG15465	CG15465	WF(s)
51686	CG15465	CG15465	wt
9036	CG1669	kappaB-Ras	wt
52246	CG1669	kappaB-Ras	wt
107885	CG16825	CG16825	WF(s)
48732	CG16825	CG16825	wt
100891	CG17988	Ance-3	WF(s)
101665	CG17988	Ance-3	wt
104216	CG30323	CG30323	WF(s)
109992	CG30323	CG30323	wt
106097	CG3143	foxo	WD(w)
107786	CG3143	foxo	WD(w)
109088	CG31618	His2A:CG31618	nW
109541	CG31618	His2A:CG31618	nW
102282	CG31688	CG31688	WF(s)
103257	CG31688	CG31688	WF(s)
109392	CG32500	CG32500	wt
109072	CG32500	CG32500	wt
102476	CG32632	Tango13	V- (cva)
105756	CG32632	Tango13	V-(cva)
102758	CG32632	Tango13	V-(w; cva)
103234	CG32694	CG32694	WF(s)
102884	CG32694	CG32694	WS(hinge)
102526	CG3303	CG3303	WF(s)
109080	CG3303	CG3303	S(s)/WF(s)
102433	CG33170	CG33170	wt
102276	CG33170	CG33170	wt
102240	CG33207	pxb	wt
106399	CG33207	pxb	wt
109367	CG33237	Ste:CG33237	WF(s)/ds
109366	CG33237	Ste:CG33237	wt
101304	CG33484	zormin	WF(s)/ds
104689	CG33484	zormin	wt
106892	CG33955	eys	S(s)
106942	CG33955	eys	S(s)
100969	CG33957	Plp	WF(s)
101296	CG33957	Plp	nW
101645	CG33957	Plp	wt
106547	CG33958	CG33958	wt
101861	CG33958	CG33958	wt
108030	CG33960	Sema2b	wt
101842	CG33960	Sema2b	wt
106507	CG33967	kibra	S(L)
100765	CG33967	kibra	S(L)
106912	CG33976	Octbeta2R	V+(w)
104524	CG33976	Octbeta2R	wt
104050	CG33976	Octbeta2R	wt
104981	CG33980	Vsx2	S/WM
104792	CG33980	Vsx2	wt
109426	CG33991	nuf	wt
104172	CG33991	nuf	wt
102052	CG3401	betaTub60D	S(s)/WM
104937	CG3401	betaTub60D	S(s)/WM
108478	CG34100	mld	WD
101867	CG34100	mld	wt
101901	CG34109	CG34109	EPL/nec
107501	CG34109	CG34109	EPL/nec
107082	CG34110	lobo	wt
104133	CG34110	lobo	wt
101967	CG34113	side-III	S(s) // wt
103669	CG34113	side-III	wt
106342	CG34114	side-VI	WF(s)/ds
103456	CG34114	side-VI	S(w)/V-(cvp)
100384	CG34120	CG34120	wt
101700	CG34120	CG34120	wt
100376	CG34127	Nlg3	PL/S(s)
102055	CG34127	Nlg3	wt
108227	CG34104	RhoU	S
103533	CG34104	RhoU	wt
102676	CG34139	Nlg4	EPL/nec
108713	CG34139	Nlg4	wt
102177	CG34145	RunxA	WF(s)
100574	CG34145	RunxA	LL
3175	CG34157	Dys	WA (s)
106578	CG34157	Dys	EPL/nec
108006	CG34157	Dys	V-(cvp)
106401	CG34157	Dys	wt
105812	CG34347	CG34347	WF(s)
107017	CG34347	CG34347	wt
107855	CG34349	stac	wt
107730	CG34349	stac	wt
105185	CG34357	CG34357	wt
108231	CG34357	CG34357	wt
107507	CG34357	CG34357	wt
101486	CG34360	Glut4EF	V-(L5w)
102749	CG34360	Glut4EF	wt
105014	CG34360	Glut4EF	wt
100980	CG34366	Shawl	V-(cvp)
102463	CG34366	Shawl	S(w)
101975	CG34367	CG34367	WF(s)
107920	CG34367	CG34367	wt
109685	CG34369	ppk9	WF(s)/ds
104952	CG34369	ppk9	wt
103192	CG34377	CG34377	WF(s)
107511	CG34377	CG34377	WF(s)
101964	CG34377	CG34377	S/WS(lan)
106556	CG34377	CG34377	wt
107966	CG34379	Shroom	wt
100672	CG34379	Shroom	wt
110783	CG34384	CG34384	wt
102481	CG34384	CG34384	wt
103471	CG34384	CG34384	wt
109859	CG34386	CG34386	WF(s)
104045	CG34386	CG34386	WF(s)
102207	CG34389	cv-c	V-(cvp)
100247	CG34389	cv-c	V-(cvp)
105435	CG34389	cv-c	V-(cvp)
109824	CG34389	cv-c	V-(cvp)
102599	CG34390	Rgk2	wt
106113	CG34390	Rgk2	wt
107791	CG34393	CG34393	wt
101816	CG34393	CG34393	wt
104874	CG34394	GramD1B	WF(s)
102354	CG34394	GramD1B	wt
107814	CG34395	nub	V-
105044	CG34395	nub	V-
101275	CG34395	nub	wt
105909	CG34398	CG34398	wt
103861	CG34398	CG34398	wt
100753	CG34399	Nox	wt
102559	CG34399	Nox	wt
109516	CG34402	CG34402	WA
107397	CG34402	CG34402	WF(s)/ds
107524	CG34402	CG34402	wt
108594	CG34404	CG34404	WF(s)
103335	CG34404	CG34404	wt
101695	CG34405	NaCP60E	wt
106350	CG34405	NaCP60E	wt
106127	CG34414	spri	S
101164	CG34414	spri	S
105257	CG34415	mute	PL/nW
100493	CG34415	mute	PL/nW
105669	CG3539	Slh	S-P
108778	CG3539	Slh	S-P
110606	CG3985	Syn	WF(s)
109587	CG3985	Syn	S-P(s) // S-P(w)
106701	CG4013	Smr	PL/nW
109343	CG4013	Smr	PL/nW
105202	CG40494	RhoGAP1A	WF(s)/ds
107581	CG40494	RhoGAP1A	WF(s)/ds // wt
105277	CG4098	CG4098	wt
110042	CG4098	CG4098	wt
105670	CG42233	CG42233	WF(s)
102495	CG42233	CG42233	S/WF(s)
101189	CG42244	Octbeta3R	wt
106519	CG42244	Octbeta3R	wt
102515	CG42244	Octbeta3R	wt
106573	CG42247	DCX-EMAP	WA
108417	CG42247	DCX-EMAP	S(s)
103310	CG42249	CG42249	WF(s) // wt
101200	CG42249	CG42249	wt
106374	CG42252	mmd	wt
103449	CG42252	mmd	wt
102707	CG42253	Ndae1	WA (s)
107948	CG42253	Ndae1	wt
101600	CG42269	CG42269	WF(s)
100344	CG42269	CG42269	WD
100654	CG42275	alpha-Man-Ia	wt
107830	CG42275	alpha-Man-Ia	wt
109848	CG42277	rn	WF(s)
110584	CG42277	rn	wt
105009	CG42282	NimA	WF(s)
104204	CG42282	NimA	PL/nec/nW
101898	CG42309	Mlp60A	WF(s)
102399	CG42309	Mlp60A	WF(s) // wt
102757	CG42309	Mlp60A	wt
101743	CG42314	PMCA	WF(s)
109188	CG42314	PMCA	PL/nec
100476	CG42318	app	WF(s) // wt
106488	CG42318	app	S(L)
101585	CG42319	CG42319	WF(s)
102469	CG42319	CG42319	WF(s)
102241	CG42322	CG42322	V-(L4-L5)/S
103147	CG42322	CG42322	wt // wt
109182	CG42323	CG42323	WF(s)/ds
104971	CG42323	CG42323	LL/EPL/nec
105313	CG42326	CG42326	S
104709	CG42326	CG42326	wt
110085	CG42329	CG42329	wt
101613	CG42329	CG42329	wt
104226	CG42331	CG42331	WF(s)
104585	CG42331	CG42331	wt
106025	CG42332	Camta	WF(s)
107376	CG42332	Camta	S(w)
107270	CG42332	Camta	wt
103345	CG42333	Sytbeta	WF(s)
106559	CG42333	Sytbeta	wt
108060	CG42335	CG42335	WF(s)
106552	CG42335	CG42335	WF(s)
103991	CG42336	CG42336	LL/EPL/nec
104546	CG42336	CG42336	wt
103298	CG42338	Ten-a	WM(w)
105037	CG42338	Ten-a	wt
103720	CG42341	Pka-R1	wt
103303	CG42341	Pka-R1	wt
107402	CG42343	DIP-β	WF(s)
106021	CG42343	DIP-β	wt
107748	CG42344	brp	EPL/nec
104630	CG42344	brp	wt
107925	CG42344	brp	wt
104422	CG42344	brp	wt
101640	CG42347	sqa	S/WD/V+
107241	CG42347	sqa	wt
101725	CG42352	Ir40a	wt
100912	CG42352	Ir40a	wt
101852	CG42388	Nost	wt
103987	CG42388	Nost	wt
105748	CG42403	Ca-beta	EPL/nec
102188	CG42403	Ca-beta	S
106906	CG42533	Ziz	wt
103304	CG42533	Ziz	wt
101622	CG42534	CG42534	WF(s)/ds
102394	CG42534	CG42534	WF(s)/ds
104061	CG42534	CG42534	wt
104518	CG42541	CG42541	WF(s) // wt
100179	CG42541	CG42541	WF(s)/+
107319	CG42543	Mp	wt
100846	CG42543	Mp	wt
102639	CG42555	tweek	wt
110686	CG42555	tweek	wt
106261	CG42572	MCPH1	WD
101243	CG42572	MCPH1	WF(s)/ds
108894	CG42576	NT1	wt
110495	CG42576	NT1	wt
109081	CG42588	CG42588	LL/EPL/nec
108371	CG42588	CG42588	LL/EPL/nec
100428	CG42588	CG42588	LL/PL/nec
108711	CG42600	clos	WF(w)
104142	CG42600	clos	wt
106969	CG42612	plx	wt
104644	CG42612	plx	wt
102823	CG42613	CG42613	LL
100893	CG42613	CG42613	S(w)
101144	CG42665	Exn	wt
105885	CG42665	Exn	wt
103806	CG42667	rdgA	wt
104660	CG42667	rdgA	wt
107539	CG42667	rdgA	wt
102909	CG42667	rdgA	wt
108147	CG4267	CG4267	wt
102246	CG4267	CG4267	wt
109186	CG42671	CG42671	wt
100467	CG42671	CG42671	wt // wt
108020	CG42677	wb	WA
102919	CG42677	wb	WA/WF(w)/S
100716	CG42679	Limpet	WM
105170	CG42679	Lmpt	WM
102566	CG42687	CoRest	S/WM
104900	CG42687	CoRest	wt
101745	CG42701	CngA	WF(s)
102783	CG42701	CngA	wt
100683	CG42724	CG42724	WF(s) // wt
101130	CG42724	CG42724	wt
107238	CG42734	Ank2	WA
107369	CG42734	Ank2	WA
104833	CG42734	Ank2	WA
101775	CG42747	CG42747	wt
102168	CG42747	CG42747	wt
107426	CG42748	CG42748	wt
108990	CG42748	CG42748	wt
104049	CG42750	CG42750	wt
102258	CG42750	CG42750	wt
107183	CG42768	Msp300	WF(s)/ds
109023	CG42768	Msp300	wt
108180	CG42788	CG42788	wt
100279	CG42788	CG42788	wt
100383	CG42799	dikar	wt
107312	CG42799	dikar	wt
102504	CG42840	d	WF(s)
102550	CG42840	d	S(s)
109676	CG42863	mv	wt
105417	CG42863	mv	wt
105295	CG42865	trh	V+
101509	CG42865	trh	wt
104949	CG43065	bru2	L
109739	CG43065	bru2	PL
102044	CG43119	Ect4	wt
105369	CG43119	Ect4	wt
105521	CG43119	Ect4	wt
103805	CG43122	cic	V+(s)
103012	CG43122	cic	V+(w)
103245	CG43122	cic	V+(w)
108861	CG43128	Shab	S-P // wt
102218	CG43128	Shab	wt
107065	CG43154	rudhira	wt
108228	CG43154	rudhira	wt
103213	CG43224	Gfrl	WF(s)
103523	CG43224	Gfrl	S/WS(dp)
103518	CG43224	Gfrl	wt
106616	CG43225	axo	wt
106338	CG43225	axo	wt
107491	CG43225	axo	wt
101235	CG43286	cnc	PL/nec
108127	CG43286	cnc	wt // wt
108330	CG43340	CG43340	WF(s)/ds
104153	CG43340	CG43340	wt
109932	CG43366	CG43366	wt
101186	CG43366	CG43366	wt
107981	CG43367	CG43367	WF(s)/ds
105590	CG43367	CG43367	WMw)/S/F
110299	CG43367	CG43367	wt
102293	CG43374	Cht6	WF(s)
105536	CG43374	Cht6	S
107916	CG43374	Cht6	wt
2793	CG43394	CG43394	wt
49363	CG43394	CG43394	wt
105412	CG43398	scrib	V-(cv)/S(w)
100363	CG43398	scrib	V-(cv)/S(w)
100636	CG43427	CG43427	wt
21366	CG43427	CG43427	wt
102273	CG43444	Tet	WF(s)
110549	CG43444	Tet	V-(L4w)
102133	CG43479	nwk	wt
110691	CG43479	nwk	wt
104604	CG43657	Myo10A	WF(s)
101729	CG43657	Myo10A	WD
48869	CG43689	CG43689	EPL/nec
103499	CG43689	CG43689	WF(s)
32837	CG43691	CG43691	wt
32839	CG43691	CG43691	wt
103986	CG43720	sick	LL/EPL/nec
107037	CG43720	sick	wt
104551	CG43720	sick	wt
32038	CG43722	esn	wt
32040	CG43722	esn	wt
49615	CG43736	CG43736	S/WA(s)
29566	CG43736	CG43736	wt
32038	CG43722	esn	wt
32040	CG43722	esn	wt
49615	CG43736	CG43736	S/WA(s)
29566	CG43736	CG43736	wt
14645	CG43740	CG43740	V+(N)
102755	CG43740	CG43740	PL/S(s)
102638	CG43741	Ack-like	wt
100169	CG43741	Ack-like	wt
109513	CG43745	MsR2	WA
50780	CG43745	MsR2	PL/nec
52505	CG43748	Hmx	EPL
40130	CG43748	Hmx	wt
110631	CG43749	dysc	WF(s)
109928	CG43749	dysc	WM(s)(V+(N)
110019	CG43749	dysc	wt
100987	CG43756	Slob	wt
102868	CG43756	Slob	wt
109221	CG43770	Sxl	WF(s)
110137	CG43770	Sxl	WF(s)
50786	CG43770	Sxl	wt
109103	CG43795	CG43795	wt
107979	CG43795	CG43795	wt
102372	CG43795	CG43795	wt
104582	CG43860	ab	EPL/nec
46430	CG43860	ab	PL // S-P
109545	CG43861	CG43861	WF(s)
110302	CG43861	CG43861	WF(s)
108508	CG43867	CG43867	WF(s)
110590	CG43867	CG43867	WF(s)/ds
102547	CG43867	CG43867	S
102954	CG43867	CG43867	wt
24325	CG43896	CG43896	EPL
100401	CG43896	CG43896	WF(s)
101093	CG43901	CG43901	wt
18187	CG43901	CG43901	wt
109557	CG43921	hwt	wt
38896	CG43921	hwt	wt
101865	CG43934	Hr4	WD
102096	CG43934	Hr4	WD(s)
102361	CG43934	Hr4	S(w)/WD(w)
47179	CG43946	Glut1	WM
101365	CG43946	Glut1	wt
109769	CG43947	PsGEF	wt
19902	CG43947	PsGEF	wt
31718	CG43976	RhoGEF3	wt
101039	CG43976	RhoGEF3	wt
100434	CG43976	RhoGEF3	wt // wt
107170	CG43980	CG43980	WA
48294	CG43980	CG43980	wt
108981	CG44007	Pde1c	WF(s)
101906	CG44007	Pde1c	wt // wt
108710	CG44011	Rgk1	wt
30104	CG44011	Rgk1	wt
102262	CG44012	btsz	WA/V+
102608	CG44012	btsz	S(s)/WD
48541	CG44085	CG44085	EPL/nec
104708	CG44085	CG44085	wt
106358	CG44086	RapGAP1	EPL/nec
102659	CG44086	RapGAP1	wt
100059	CG44098	CG44098	WF(s)
106872	CG44098	CG44098	S(ss)
103247	CG44099	pHCl	wt
102729	CG44099	pHCl	wt
105132	CG44122	Piezo	WF(s)
102440	CG44122	Piezo	wt
102106	CG44123	fd3F	S(L)
45039	CG44123	fd3F	wt
100708	CG44128	Src42A	S/WF(w)
17644	CG44128	Src42A	wt
13211	CG44152	ppk18	wt
105199	CG44152	ppk18	wt
102832	CG44153	CG44153	S
44494	CG44153	CG44153	wt
108703	CG44159	Irk1	WF(s)
107389	CG44159	Irk1	wt
110226	CG44240	Trpm	V- (4 y 5)
107537	CG44240	Trpm	V-(L4/L5)
107403	CG44328	CG44328	WD
43686	CG44328	Neto	wt
109933	CG44425	Bx	PL/nec/S(s)
106495	CG44425	Bx	S(w)
102696	CG44836	CG44836	wt
108808	CG44836	CG44836	wt
101978	CG44838	CG44838	S-P(s)
49421	CG44838	CG44838	wt
102025	CG45049	CG45049	S(s)
102985	CG45049	CG45049	S(s)/WF(s)
102564	CG45058	wake	WF(s)
102272	CG45058	wake	wt
108215	CG45058	wake	wt
101386	CG45110	tau	wt
25667	CG45110	tau	wt
108962	CG45186	CG45186	wt
43583	CG45186	CG45186	wt
26978	CG45186	CG45186	wt
100444	CG45263	CG45263	WF(s)/ds
102322	CG45263	CG45263	wt
104535	CG45477	mamo	WF(s)
108769	CG45477	mamo	wt
110310	CG45477	mamo	wt
102281	CG4710	Pino	WF(s)
108468	CG4710	Pino	wt
109692	CG4836	CG4836	LL
109999	CG4836	CG4836	LL/PL/nW
109453	CG5073	Ccm3	EPL/nec
106841	CG5073	Ccm3	LL/EPL/nec
102217	CG5151	CG5151	EPL
102455	CG5151	CG5151	WF(s)
108241	CG5216	Sirt1	wt
105502	CG5216	Sirt1	wt
107322	CG5864	AP-1sigma	S(s)
101356	CG5864	AP-1sigma	S(s)
109517	CG6106	CG6106	wt
108477	CG6106	CG6106	wt
108909	CG6220	CG6220	EPL/nec
51987	CG6220	CG6220	wt
110607	CG6391	Aps	WA
109431	CG6391	Aps	wt
109127	CG6555	Acp33A	WF(s)/ds
50980	CG6555	Acp33A	wt
107003	CG6725	Sulf1	wt
103130	CG6725	Sulf1	wt
109046	CG6788	CG6788	WF(s)
101786	CG6788	CG6788	WF(s)
100752	CG7039	Arfrp1	wt
104433	CG7039	Arfrp1	wt
101885	CG8066	CG8066	WF(s)
104923	CG8066	CG8066	PL/nec
106531	CG8116	CG8116	wt
104624	CG8116	TMEM216	wt
103648	CG8357	Drep1	WA(s)
100748	CG8357	Drep1	wt
109757	CG8825	gkt	V+
49301	CG8825	gkt	V+
100687	CG8933	exd	WF(s)
100259	CG8933	exd	PL
102456	CG9265	CG9265	WF(s)
107467	CG9265	CG9265	WF(s)
102414	CG9328	CG9328	wt
102346	CG9328	CG9328	wt
107296	CG9441	Pu	S
105761	CG9441	Pu	S
109089	CG9807	Rab9Db	wt
109220	CG9807	Rab9Db	wt
109914	CG10197	kn	S-P
103837	CG10197	kn	wt
102666	CG17945	Mst89B	WF(s)
42407	CG17945	Mst84Dc	wt
109375	CG31613	His3:CG31613	nW // S-P(s)
109374	CG31613	His3:CG31613	nW // S-P(s)
109087	CG31618	His2A:CG31618	EPL/nec
109088	CG31618	His2A:CG31618	nW
110248	CG34378	Pvf3	wt
105008	CG34378	Pvf3	wt
104389	CG42234	Dbx	WF(s)
102396	CG42234	Dbx	wt
107512	CG42313	sidestep II	WF(s)
106953	CG42313	side-II	wt
103687	CG42313	side-II	wt
109813	CG42317	Csk	S/WS(lan)
102313	CG42317	Csk	S/WS(lan)
105046	CG42340	CG42340	WF(s)
104521	CG42340	CG42340	wt
102525	CG42342	CG42342	WF(s)
106004	CG42342	CG42342	WF(s)
110247	CG42542	CG42542	wt
104420	CG42542	CG42542	WF(s)/ds
109849	CG42599	Pif1A	V+/WD
106417	CG42599	Pif1A	EPL/nec
105071	CG42611	mgl	wt
105387	CG42611	mgl	WD
105028	CG42663	CG42663	wt
107938	CG42663	CG42663	S/V+(N)
104813	CG42668	CG42668	wt
110074	CG42668	CG42668	WF(s)/ds
108666	CG42670	ps	EPL/nec
107912	CG42670	ps	S/WF(s)
105056	CG42784	CG42784	WF(s)
110520	CG42784	CG42784	wt
104394	CG42797	pre-mod(mdg4)-U	V+/WA(w)
103302	CG42797	CG42797	PL/nW
103808	CG10776	wit	wt
42244	CG10776	wit	S(w)
106268	CG42856	Sik3	V+(w)
107458	CG42856	Sik3	V+(w)
39864	CG42856	Sik3	V+(w)/WA
40770	CG43955	CG43995	S(s)
103267	CG43955	Fife	WF(s)
110099	CG43955	Fife	wt
102632	CG11489	Srpk79D	WF(s)
47544	CG11489	srpk79D	WA
106348	CG5674	CG5674	WF(s)
102459	CG5674	CG5674	wt
14693	CG46025	CG46025	wt
22527	CG46025	CG7196	wt
104349	CG5941	MCTS1	S/V-(cv)
107297	CG5941	MCTS1	wt
104778	CG6597	SCCRO4	PL/S(s)
104418	CG6597	SCCRO4	wt
101341	CG6625	alphaSnap	LL // S-P (s)
110624	CG6625	alphaSnap	LL // S-P(s)
102502	CG6669	klg	WF(s)
108818	CG6669	klg	wt
23601	CG6891	CG6891	wt
109738	CG6891	CG6891	wt // wt
104507	CG7391	Clk	EPL/nec
107576	CG7391	Clk	WF(s)/ds
110767	CG7425	eff	PL/V-
105731	CG7425	eff	S-P
101545	CG7892	nmo	S/V+/WA
104885	CG7892	nmo	S/V+/WA
100768	CG8268	Srp9	EPL
105682	CG8268	Srp9	WA (s)
105093	CG10043	RtGEF	S(w)
100583	CG10043	RtGEF	S(w)
101548	CG10128	tra2	V+
100805	CG10128	tra2	wt // wt
109235	CG1034	bcd	nW
104160	CG1034	bcd	wt
102520	CG42320	Doa	EPL/nec // S-P
19066	CG42320 (CG1658)	Doa	PL //S-P
109844	CG1987	Rbp1-like	WM(s)
105883	CG1987	Rbp1-like	WF(s)/ds
101796	CG30089	CG30089	wt
102460	CG30089	CG30089	wt
102523	CG34362	trv	S/WF
107503	CG34362	trv	PL/nec/nW
105038	CG34417	CG34417	wt
107122	CG34417	CG34417	wt
40964	CG43395	Cngl	EPL/nec
102411	CG43395	Cngl	wt
104648	CG11491	br	S-P/PL
44502	CG11491	broad	LL/EPL/nec
102145	CG14177	CG14177	WF(s)
42558	CG46121	Tmc	wt
106174	CG12072	wts	PL // S(L)
9928	CG12072	wts	LP // LS
100299	CG1362	Cdc2rk	wt
105113	CG1362	cdc2rk	wt
100886	CG12069	CG12069	wt
23719	CG12069	CG12069	WA(s)
105202	CG40494	RhoGAP1A	wt
107581	CG40494	RhoGAP1A	WF(s)/ds // wt
100802	CG42283	5PtaseI	WF(s) // wt
33768	CG42283	5PtaseI	S/V+/WA
34340	CG6235	tws	S/V-/WA
104167	CG6235	tws	S(s)
103223	CG12655	Obp8a	wt
47798	CG12665	Obp8a	wt

## Sheet: nub vs sal
TransformantID	CGNR	Name	WFenotipo nb // sal	Expression Affi	Expression RNAseq
43630	CG17762	Tomosyn	EPL // PL/nec	214.284	5.04504	Y
109222	CG13041	CG13041	EPL // S-P	87.7687	16.1349	Y		L		Phe		WF(s)		wt
103560	CG8427	SmD3	EPL // S-P(s)	5440.8	290.816	Y		244		178		145		155		722
110384	CG14804	Vps26	EPL // V+(N)	2810.88	56.8923	Y	L	4
105399	CG2890	PPP4R2r	EPL // wt	4222.38	199.897	Y	nW	4
107264	CG5081	Syx7	EPL // nW	946.239	49.2331	Y	S-P	174
104867	CG5064	Srp68	EPL // nW	2780.84	100.674	Y	S	30
103383	CG9012	Chc	EPL // nW	10492.3	196.469	Y	Other	16
31398	CG11030	CG11030	EPL // S	633.236	60.6547	Y	wt	13
104311	CG6560	dnd	EPL // S-P	6.32222	0.216555	N		241
100094	CG10541	Tektin-C	EPL // S-P	4.1599	45.2664	Y
104416	CG8500	CG8500	EPL // S-P	7.51013	1.64804	Y
49728	CG32581	CG32581	EPL // S-P	22.939	52.35	Y
109761	CG8605	Rint1	EPL // S-P	228.703	24.2273	Y
110356	CG8435	CG8435	EPL // S-P	283.548	27.8952	Y
108831	CG6170	HDAC6	EPL // S-P	316.568	12.1982	Y
108209	CG9474	Snap24	EPL // S-P	357.396	31.2527	Y
110580	CG2145	CG2145	EPL // S-P	479.345	18.2911	Y
105113	CG13626	Syx18	EPL // S-P	546.615	39.6634	Y
52526	CG7192	Mvb12	EPL // S-P	716.878	46.4318	Y
103908	CG4364	CG4364	EPL // S-P	3790.08	213.573	Y
9236	CG5183	KdelR	EPL // S-P	3948.16	169.535	Y
100608	CG3139	Syt1	EPL // S-P		0.18624	Y
103557	CG6177	Cog2	EPL // S-P		19.6253	Y
110725	CG6056	AP-2sigma	EPL // S-P		117.217	Y
102924	CG9906	Cnx14D	EPL // S-P(s)	7.50666	0.299456	N
104621	CG2184	Mlc2	EPL // S-P(s)	6.05315	10.2104	Y
106123	CG7420	CG7420	EPL // S-P(s)	175.971	13.4638	Y
BL50652	CG10367	Hmgcr	EPL // S-P(s)	192.786	16.5782	Y
103944	CG4071	Vps20	EPL // S-P(s)	348.492	48.204	Y
108361	CG1152	Gld	EPL // S-P(s)	360.993	11.7094	Y
104358	CG3918	CG3918	EPL // S-P(s)	1099.03	46.6728	Y
103555	CG11990	hyx	EPL // S-P(s)	1114.86	68.6468	Y
103945	CG3664	Rab5	EPL // S-P(s)	1492.2	46.6555	Y
110568	CG1250	Sec23	EPL // S-P(s)	1803.68	85.1797	Y
108809	CG1810	mRNA-cap	EPL // S-P(s)	1833.32	59.397	Y
110428	CG6773	Sec13	EPL // S-P(s)	1933.51	156.625	Y
35868	CG8266	Sec31	EPL // S-P(s)	2602.61	38.5242	Y
105881	CG9022	Ost48	EPL // S-P(s)	4486.63	280.596	Y
7721	CG12532	AP-1-2beta	EPL // S-P(s)		83.7643	Y
110760	CG33162	SrpRbeta	EPL // S-P(s)		63.9233	Y
10396	CG18023	Eip78C	EPL // S-P(s)/CD	196.302	12.795	Y
105124	CG12770	Vps28	EPL // S-P(s)/V+(s)	1284.02	61.6976	Y
103958	CG17330	jhamt	EPL // S-P(w)	4.75685	0	N
106194	CG5627	Rab3-GEF	EPL // S-P(w)	7.10071	0.151272	N
104580	CG33094	Synd	EPL // S-P(w)	513.245	30.0815	Y
21594	CG11098	Tango1	EPL // S-P(w)	1067.51	24.1062	Y
22945	CG2198	Ama	EPL // S-P(w)	5612.56	233.913	Y
108837	CG6376	E2f1	EPL // S-P/CD	5582.15	52.1081	Y
105587	CG9733	CG9733	EPL // S-P/WA/V+	5.48248	1.09491	Y
101323	CG33193	sav	EPL // S(L)	598.324	23.5584	Y
49533	CG7070	PyK	EPL // S(s)	5130.72	218.246	Y
101881	CG9172	ND-20	EPL // S(w)	3272.07	105.213	Y
6719	CG6668	atl	EPL // S/V-	4579.69	58.164	Y
104589	CG42274	RhoGAP18B	EPL // V+	225.825	10.713	Y
100300	CG7578	Sec71	EPL // V+(N)	654.562	21.6846	Y
108705	CG1299	CG1299	EPL // V+(w)	363.223	9.52225	Y
101383	CG2999	unc-13	EPL // wt	3003.41	28.6732	Y
106689	CG1099	Dap160	EPL // S-P	485.698	19.1182	Y
103561	CG5179	Cdk9	EPL // S-P(s)/CD/WA	598.777	34.8807	Y
101871	CG6272	CG6272	EPL // S-P/V-	2439.67	46.9604	Y
107014	CG4109	Syx8	EPL// S-P(s)	42.196	10.6363	Y
46430	CG43860	ab	EPL/nec // S-P	3499.88	43.0162	Y
103738	CG13849	Nop56	EPL/nec // S-P/CD	7604.03	69.5228	Y
23866	CG13320	Sans	EPL/nec // wt	671.423	39.8255	Y
100809	CG5014	Vap33	EPL/nec // WM/S-P	10062.8	173.376	Y
50061	CG17522	GstE10	EPL/nec // S		0	Y
108840	CG14788	Ns3	EPL/nec // S		53.3911	Y
101957	CG18594	Pebp1	EPL/nec // S-P	5.40625	1.84361	Y
108395	CG4574	Plc21C	EPL/nec // S-P	423.341	11.1636	Y
100067	CG7354	mRpS26	EPL/nec // S-P	600.973	62.9156	Y
1630R-1	CG45017	IP3K2	EPL/nec // S-P	1018.83	13.8477	Y
109331	CG5444	Taf4	EPL/nec // S-P	3466.82	43.6974	Y
102520	CG42320	Doa	EPL/nec // S-P		16.5351	Y
104132	CG12275	RpS10a	EPL/nec // S-P(s)	4.95947	0.262619	N
100019	CG14181	Use1	EPL/nec // S-P(s)	156.924	25.7986	Y
47171	CG8566	unc-104	EPL/nec // S-P(s)	168.774	3.7987	Y
12530-R3	CG12530	Cdc42	EPL/nec // S-P(s)	2627.43	173.678	Y
108662	CG2252	fs(1)h	EPL/nec // S-P(s)	3287.58	56.3174	Y
108834	CG1341	Rpt1	EPL/nec // S-P(s)	5434.88	254.29	Y
110599	CG4254	tsr	EPL/nec // S-P(s)	26903.8	2116.36	Y
110689	CG12202	NAA15-16	EPL/nec // S-P(s)		86.4079	Y
103483	CG9750	rept	EPL/nec // S-P(s)/CD	3606.56	82.3319	Y
101126	CG7957	MED17	EPL/nec // S-P(s)/CD		40.3354	Y
101979	CG15605	CG15605	EPL/nec // S-P(w)	4.61946	0	N
47423	CG12661	CG12661	EPL/nec // S-P(w)	4.98589	0.0221036	N
50157	CG2979	Yp2	EPL/nec // S-P(w)	5.05883	0.156832	N
10424	CG31240	repo	EPL/nec // S-P(w)	5.2251	0.0863576	N
101800	CG10280	CG10280	EPL/nec // S-P(w)	5.26578	6.5586	Y
100814	CG7013	Manf	EPL/nec // S-P(w)		237.427	Y
101318	CG31256	Brf	EPL/nec // S-P/CD	428.959	27.9565	Y
12581	CG10281	TfIIFalpha	EPL/nec // S-P/CD	1049.2	71.118	Y
100808	CG13001	CG13001	EPL/nec // S(s)	382.913	42.0649	Y
108044	CG8308	alphaTub67C	EPL/nec // S(s)		0.739385	Y
13625	CG10489	DNApol-epsilon58	EPL/nec // S(w)		25.5082	Y
31616	CG11989	vnc	EPL/nec // S/CD		149.285	Y
108904	CG15100	MetRS	EPL/nec // S/nec	2700.73	57.9426	Y
31902	CG12848	CG12848	EPL/nec // S/V-(L3)	732.909	92.7529	Y
108865	CG9140	ND-51	EPL/nec // WD(s)/nec	2314.81	101.475	Y
107303	CG4268	Pitslre	EPL/nec // wt	1200.77	44.7069	Y
100818	CG4169	UQCR-C2	EPL/nec // wt	1831.7	122.49	Y
108844	CG9900	Zw10	EPL/nec // wt		46.3166	Y
108839	CG5380	CG5380	EPL/nec // PL/ S/nec	91.2807	14.5323	Y
105144	CG9098	CG9098	EPL/nec // S-P(s)	4.47227	0.294618	N
BL80861	CG9476	alphaTub85E	EPL/nec // S-P(s)		0.682743	Y
8420	CG14084	Bet1	EPL/nW // PL/nec	526.485	42.9747	Y
107784	CG10130	Sec61beta	EPL/nW // PL/S-P(s)	12157	606.675	Y
108341	CG4775	Tango14	EPL/nW // S-P		30.0098	Y
110350	CG6637	lsn	EPL/nW // S-P(s)	581.503	40.7582	Y
110429	CG10042	MBD-R2	EPL/nW // S-P(s)	1322.65	40.742	Y
110284	CG4659	Srp54k	EPL/nW // S-P(s)	1667.2	117.35	Y
103572	CG8385	Arf79F	EPL/nW // S-P(s)	15770	587.646	Y
107042	CG7028	CG7028	EPL/nW // S-P(s)		30.367	Y
106929	CG10882	Sec24CD	EPL/nW //S-P(s)	1338.44	25.8902	Y
105732	CG34412	Tlk	EPL/nW/S(s)/V+(N) // N		29.3158	Y
105471	CG2577	CG2577	EPL/S(s)/WA // V+	4.27656	0	N
102269	CG9057	Lsd-2	L // S-P	8699.02	195.016	Y
106242	CG15811	Rop	L // S-P(s)	605.566	38.7441	Y
106081	CG5160	CG5160	L // S-P(w)	4.13399	0.300346	N
101663	CG10712	Chro	L/WM(s) // S-P/CD		115.126	Y
102011	CG6253	RpL14	LL // PL/S-P(s)	31191.9	4676.85	Y
42141	CG8487	garz	LL // S-P(s)	557.39	27.6998	Y
110118	CG31617	His1:CG31617	LL // S-P(s)	727.094	0.103517	Y
105639	CG3605	Sf3b2	LL // S-P(s)	1567.75	234.464	Y
19081	CG17331	Prosbeta4	LL // S-P(s)	6622.18	307.178	Y
108382	CG5771	Rab11	LL // S-P(s)	8557.25	273.467	Y
101341	CG6625	αSnap	LL // S-P(s)		60.036	Y
108911	CG13478	shd	LL // S(w)/WM(w)		0.822083	Y
103588	CG7112	GAPcenA	LL // wt	446.171	13.7982	Y
109338	CG10664	COX4	LL //S-P	7501.06	386.079	Y
25101	CG1528	gammaCOP	LL //S-P(s)		36.4459	Y
100797	CG2099	RpL35A	LL/EPL // PL/nec/nW	31866.7	2755.18	Y
108835	CG17800	Dscam1	LL/EPL // S-P(s)		2.17751	Y
101921	CG3831	CG3831	LL/EPL // wt	11.864	3.28958	Y
110282	CG30342	Prp38	LL/EPL/nec // S-P	520.022	45.5386	Y
108756	CG12387	zetaTry	LL/EPL/nec // S-P		0.0355077	Y
101441	CG1796	Tango4	LL/EPL/nec // S-P(s)	520.437	41.9252	Y
34119	CG4898	Tm1	LL/EPL/nec // S-P(s)	13503.1	368.854	Y
108882	CG8900	RpS18	LL/EPL/nec // S-P(s)	34004.1	4458.67	Y
108855	CG3194	Hsepi	LL/EPL/nec // S-P(s)/V+	61.0601	11.3028	Y
108830	CG1109	Wdr33	LL/EPL/nec // S-P/WA	627.215	51.855	Y
44502	CG11491	broad	LL/EPL/nec // WM/WS(br)	3208.03	251.163	Y
110768	CG2028	CkIalpha	LP/ nW // S(s)/WA(s)		123.968	Y
104674	CG2092	scra	LP/nW // S-P(s)	2535.56	67.225	Y
104959	CG10498	Cdk2	LP/nW // S-P(s)/WA		90.5162	Y
23185	CG8515	Cpr49Ah	LPL/nW // S-P(s)	243.597	3.84434	Y
106980	CG4257	Stat92E	LPL/S(s) // S	3495.21	36.0484	Y
106820	CG15356	CG15356	nW // S-P	37.8563	26.9509	Y
48344	CG5785	thr	nW // S-P	297.065	13.2755	Y
101319	CG3500	CG3500	nW // S-P	417.868	33.8715	Y
8675R-1	CG8675	CG8675	nW // S-P	541.511	39.0708	Y
103393	CG3193	crn	nW // S-P	1402.08	46.8218	Y
34409	CG32130	stv	nW // S-P	2375.5	10.2881	Y
9542	CG11561	smo	nW // S-P	2908.04	55.9555	Y
15566	CG4260	AP-2alpha	nW // S-P		64.5686	Y
28874	CG8843	Sec5	nW // S-P		20.5497	Y
104173	CG5057	MED10	nW // S-P		90.9886	Y
105126	CG7034	Sec15	nW // S-P(s)	356.649	23.4403	Y
110409	CG5247	Irbp	nW // S-P(s)	479.416	11.7069	Y
6159-R1	CG6159	Sec10	nW // S-P(s)	667.178	33.9097	Y
100813	CG8068	Su(var)2-10	nW // S-P(s)	748.13	36.6673	Y
105653	CG2095	Sec8	nW // S-P(s)	809.403	44.6418	Y
110569	CG6538	TfIIFbeta	nW // S-P(s)	896.605	55.7253	Y
109375	CG31613	His3:CG31613	nW // S-P(s)	1101.96	0.142986	Y
100588	CG6251	Nup62	nW // S-P(s)	1732.06	117.996	Y
102885	CG15319	nej	nW // S-P(s)	2283.49	41.0629	Y
41924	CG7109	mts	nW // S-P(s)	5695.49	353.293	Y
110340	CG1554	RpII215	nW // S-P(s)	7835.92	94.4541	Y
108585	CG8351	CCT7	nW // S-P(s)	7848.57	377.715	Y
109420	CG8416	Rho1	nW // S-P(s)	8192.39	329.664	Y
101766	CG4147	Hsc70-3	nW // S-P(s)	14086.2	435.289	Y
106850	CG13345	tum	nW // S-P(s)		112.177	Y
9633-R1	CG9633	RpA-70	nW // S-P(s)/CD	4708.41	163.285	Y
102036	CG13692	CG13692	nW // S-P(s)/WD	9.54834	6.27456	Y
108869	CG11593	CG11593	nW // S-P(w)	2626.49	44.603	Y
110330	CG1258	pav	nW // S-P/CD	4408.8	112.563	Y
100757	CG1751	Spase25	nW // S-P/WD(s)	4185.53	216.361	Y
36033	CG8793	l(3)76BDm	nW // S(s)	306.8	23.3107	Y
45249	CG5148	cal1	nW // S(s)	1127.74	34.4791	Y
107276	CG15793	Dsor1	nW // V-	499.222	38.1161	Y
101358	CG1044	dos	nW // V-	971.295	26.5169	Y
28343	CG31390	MED7	nW // wt	866.029	70.3971	Y
110460	CG5757	CG5757	nW // wt	1223.27	75.7252	Y
110389	CG2246	CG2246	nW // wt	1967.42	40.1608	Y
108841	CG34438	Cap-G	nW// S-P (s)	1214.31	70.6845	Y
49319	CG32318	CG32318	EPL/nec/nW // S-P(s)		2.63332	Y
15884	CG31196	14-3-3epsilon	nW/nec // S(w)/V-(cv)		1161.26	Y
4338-R1	CG4338	CG4338	nW/S-P(s) // S	781.705	26.2726	Y
106642	CG9375	Ras85D	nW/S-P(s) // S/V-	5712.99	193.485	Y
12129R-3	CG12129	CG12129	nW/S-P(s) // S/V+(w)	841.705	46.7168	Y
108414	CG4758	Trp1	nW/S-P(s) // WA(w)	1278.72	75.5512	Y
3878R-3	CG42687	CoRest	nW/S-P(s)// S-P		23.8798	Y
11342-R1	CG11342	CG11342	nW/S/V-(L5) // S-P	73.506	10.063	Y
110215	CG13281	Cse1	PL // PL	5125.97	183.932	Y
108574	CG3248	Cog3	PL // S-P	166.607	14.6526	Y
105610	CG1227	CG1227	PL // S-P	267.736	16.3083	Y
105552	CG1618	comt	PL // S-P	287.111	8.7643	Y
100235	CG8902	Nuf2	PL // S-P	772.256	41.8987	Y
9202	CG32069	CG32069	PL // S-P	908.315	114.846	Y
108264	CG9999	RanGAP	PL // S-P	3931.41	173.06	Y
104417	CG1404	Ran	PL // S-P	13149.6	870.343	Y
105137	CG3085	CG3085	PL // S-P(s)	30.2541	75.4357	Y
101624	CG9985	sktl	PL // S-P(s)	310.777	26.3079	Y
105971	CG18102	shi	PL // S-P(s)	547.361	31.1255	Y
3019	CG7850	puc	PL // S-P(s)	901.085	18.7676	Y
106971	CG7392	Cka	PL // S-P(s)	1755.87	56.1536	Y
49672	CG17291	Pp2A-29B	PL // S-P(s)	5404.97	380.457	Y
104021	CG12740	RpL28	PL // S-P(s)	24146.9	5293.98	Y
35306	CG7961	alphaCOP	PL // S-P(s)		68.1433	Y
104405	CG3948	zetaCOP	PL // S-P(s)		192.28	Y
109641	CG6223	betaCOP	PL // S-P(s)		132.449	Y
109739	CG43065	bru2	PL // S-P(s)		0.795751	Y
106130	CG5363	Cdk1	PL // S-P(s)/WA/CD		269.002	Y
100463	CG11977	CG11977	PL // S-P(w)	4.53803	0	N
44338	CG7765	Khc	PL // S-P(w)	752.808	97.2795	Y
102922	CG12210	Syb	PL // S-P/ V+	4831.57	224.154	Y
49340	CG7832	l(3)L1231	PL // S(s)	933.525	43.2388	Y
104268	CG9468	LManVI	PL // S(w)	4.94983	0.00448045	N
106246	CG6013	CG6013	PL // S(w)	445.786	34.0408	Y
100285	CG32067	simj	PL // S(w)		31.5934	Y
109819	CG3279	Vti1a	PL // S/S-P	300.418	10.136	Y
27529	CG5844	Srlp	PL // S/V+(N)	541.187	63.0382	Y
103905	CG8258	CCT8	PL // S/WA	8377.36	392.727	Y
109416	CG3849	Lasp	PL // V+(w)		34.9379	Y
108467	CG11357	CG11357	PL // WA	1080.83	24.6005	Y
103426	CG1107	aux	PL // WA(s)/S-P	1939.63	31.477	Y
103739	CG4290	Sik2	PL // wt	4.0812	0.623527	N
108458	CG7073	Sar1	PL // S-P(s)	3450.26	227.907	Y
2621-R3	CG2621	sgg	PL // V+/Q+	1455.77	51.921	Y
14877	CG2522	Gtp-bp	PL/nec // WA/S(s)/V+	4127.53	117.387	Y
28844	CG8261	Ggamma1	PL/nec // WD		413.988	Y
108441	CG17358	Taf12	PL/nec // wt	1042.49	54.445	Y
109318	CG4738	Nup160	PL/nec/nW // S-P(s)	3.90305	68.1824	Y
102195	CG14921	CG14921	PL/nec/nW // S-P(w)	5.70646	2.07826	Y
110331	CG8583	Sec63	PL/nW // S-P(s)/WD	1539.72	93.614	Y
107154	CG1472	Sec24AB	PL/nW // S-P	625.924	44.9063	Y
100516	CG17533	GstE8	PL/nW // wt		4.06133	Y
110270	CG9089	wus	PL/nW // PL/nec	847.522	19.1998	Y
106701	CG4013	Smr	PL/nW // S	1104.04	21.7695	Y
102736	CG1873	Ef1alpha100E	PL/nW // S-P	323.617	16.0235	Y
110546	CG7704	Taf5	PL/nW // S-P	457.963	33.4988	Y
105123	CG12007	CG12007	PL/nW // S-P	468.259	20.1058	Y
105353	CG8222	Pvr	PL/nW // S-P	524.051	15.1997	Y
105624	CG42783	aPKC	PL/nW // S-P	1307.32	46.1519	Y
108928	CG4214	Syx5	PL/nW // S-P	1397.57	27.008	Y
109645	CG32654	Sec16	PL/nW // S-P	2230.22	27.6403	Y
108860	CG13096	CG13096	PL/nW // S-P	2524.97	185.918	Y
110288	CG3469	betaggt-I	PL/nW // S-P		27.6274	Y
33113	CG31136	Syx1A	PL/nW // S-P(s)	67.0544	27.7537	Y
105836	CG5341	Sec6	PL/nW // S-P(s)	423.793	24.5515	Y
2679	CG5484	CG5484	PL/nW // S-P(s)	1141.99	62.4889	Y
108245	CG4311	Hmgs	PL/nW // S-P(s)	1252.56	38.1661	Y
108693	CG4422	Gdi	PL/nW // S-P(s)	3156.27	199.079	Y
49247	CG2248	Rac1	PL/nW // S-P(s)	5218.87	71.4936	Y
9539-R3	CG9539	Sec61alpha	PL/nW // S-P(s)	6126.39	493.539	Y
24354	CG2331	TER94	PL/nW // S-P(s)	12907.4	369.913	Y
13669	CG17436	vtd	PL/nW // S-P(s)		79.7278	Y
33386	CG18627	betaggt-II	PL/nW // S-P(s)		15.7683	Y
46930	CG7471	HDAC1	PL/nW // S-P(s)		313.271	Y
108105	CG14750	Vps25	PL/nW // S-P(s)		57.7929	Y
108847	CG4152	Mtr4	PL/nW // S-P(s)		41.7493	Y
109455	CG14813	deltaCOP	PL/nW // S-P(s)		69.282	Y
109734	CG8231	CCT6	PL/nW // S-P(s)		351.916	Y
48072	CG33547	Rim	PL/nW // S-P(s)/CD		0.0747886	Y
107518	CG10916	CG10916	PL/nW // S-P(w)	385.645	9.73025	Y
40691	CG2038	CSN7	PL/nW // S-P(w)		139.36	Y
109280	CG9191	Klp61F	PL/nW // S-P/CD	2193.2	93.8538	Y
9928	CG12072	wts	PL/nW // S(L)	1133.16	25.1624	Y
106562	CG8893	Gapdh2	PL/nW // S(w)	18880.1	686.687	Y
109108	CG12559	rl	PL/nW // V-/S		43.7913	Y
3242-R1	CG3242	sob	PL/nW // V+(N)	208.842	28.0869	Y
109737	CG6299	CG6299	PL/nW // wt	1160.08	28.4006	Y
52497	CG4612	CG4612	PL/nW // S-P(s)	734.888	77.791	Y
104795	CG7736	Syx6	PL/nW/S(s) // S-P(w)	305.722		Y
100550	CG8374	dmt	PL/nW/WF(s) // S-P(s)	1172.82	37.4772	Y
18780-R1	CG18780	MED20	PL/S-P // S-P		16.7955	Y
103504	CG16926	CG16926	PL/S-P(s) // S-P	8.6851	1.39601	Y
100274	CG3564	CHOp24	PL/S-P/V+ // S-P(s)/V+	2059.29	135.108	Y
100824	CG7369	CG7369	PL/S-P/WA // wt		44.9509	Y
102443	CG5955	CG5955	PL/S(s) // S(w)	5.4131	0.14286	N
109491	CG3619	Dl	PL/V+(N)/N // V+(N)	1745.63	52.7821	Y
108123	CG16728	Git	PL/WA(s) // WA	1579.55	49.2306	Y
19545	CG15884	Cpr97Eb	PL/WD(s) // S(w)	6.25591	0.512471	N
106255	CG7125	PKD	PL/WF // S-P(w)	766.07	37.6822	Y
101361	CG9575	Rab35	PL/WF(s)/nW // S	200.843	41.1675	Y
103371	CG2976	Fnta	PL/WF(s)/S-P// wt	1009.63	68.1084	Y
103658	CG31842	mRpS23	PL/WFs) // S(w)	591.216	51.3332	Y
9647	CG3851	odd	PL/WM/nW // S-P	821.324	10.2535	Y
108905	CG1709	Vha100-1	PL/wt // PL/wt	635.665	24.7587	Y
47301	CG1915	sls	S // S	429.317	12.0866	Y
110654	CG10701	Moe	S // S	14831.9	231.936	Y
25553	CG3000	rap	S // S		25.5217	Y
102908	CG16756	CG16756	S // S(w)	4.87666	0.0826301	N
104979	CG4560	Arpc3A	S // S(w)	1612.55	92.0156	Y
105608	CG1718	ABCA	S // wt	11.9258	3.48329	Y
108853	CG43758	sli	S // wt	20.4298	21.026	Y
101934	CG17835	inv	S // wt	680.922	49.7769	Y
108570	CG15117	CG15117	S-P // S-P	4.59032	0.166924	N
106744	CG11883	CG11883	S-P // S-P	65.6503	4.80027	Y
106341	CG32412	QC	S-P // S-P	302.532	23.7032	Y
101531	CG1133	opa	S-P // S-P	523.297	8.84497	Y
105834	CG14026	tkv	S-P // S-P	9309.97	215.291	Y
105938	CG4180	CIAPIN1	S-P // S-P		47.6039	Y
107313	CG7583	CtBP	S-P // V-(cv)	2113.81	252.001	Y
103828	CG3008	CG3008	S-P // wt	2540.88	52.5857	Y
100354	CG4409	CG4409	S-P(s) // S-P	1072.73	0.107676	Y
104613	CG32356	ImpE1	S-P(s) // S-P	2837.99	55.3736	Y
106521	CG8881	SkpB	S-P(s) // S-P	4.92034	2.33452	Y
106232	CG7978	Ac76E	S-P(s) // S-P	108.417	6.07892	Y
104762	CG3649	CG3649	S-P(s) // S-P	303.439	21.3193	Y
44953	CG15212	CG15212	S-P(s) // S-P	551.327	13.8576	Y
101340	CG1938	Dlic	S-P(s) // S-P		66.3062	Y
105838	CG4236	Caf1-55	S-P(s) // S-P		261.742	Y
100803	CG2675	Csat	S-P(s) // S-P(w)	1496.98	21.5697	Y
105643	CG7734	shn	S-P(s) // V- (L2-L4)	2702.25	9.93085	Y
105731	CG7425	eff	S-P(s) //S-P(s)	8388.95	559.706	Y
105412	CG43398	scrib	S-P(s)/CD // V-(cv)/S(w)	65.4368	26.542	Y
105296	CG2849	Rala	S-P(s)/nW // S-P	1821.37	31.5476	Y
104367	CG5677	Spase22-23	S-P(s)/nW // S-P(s)	134.901	411.094	Y
38163	CG7465	CG7465	S-P(s)/WA // wt	8.16904	0	N
37941	CG11034	CG11034	S-P(w) // S-P(w)	8.04986	0.885524	N
109274	CG1725	dlg1	S-P/CD // S-P/CD		26.2166	Y
108876	CG4931	Sra-1	S-P/WA // S	3489.72	67.0577	Y
108833	CG4016	Spt-I	S-P/WF // S-P	704.887	57.2319	Y
109601	CG4322	moody	S-P/WM/nW // S-P	137.458	3.63738	Y
108080	CG13852	mats	S(L) // S(L)	363.912	52.6123	Y
109281	CG4114	ex	S(L) // S(L)	2545.9	179.689	Y
36219	CG17941	ds	S(L) // S(L)	4306.27	114.923	Y
100765	CG33967	kibra	S(L) // S(L)		14.185	Y
104169	CG11228	hpo	S(L) // S(L)/WD	2691.85	48.7463	Y
108863	CG3352	ft	S(L)/WS (ds) // S(L)	13434.2	93.6696	Y
107180	CG12002	Pxn	S(s) // S	32.0202	9.72777	Y
12474	CG13082	CG13082	S(s) // S	153.936	11.23	Y
108690	CG16884	Vajk3	S(s) // S	565.701	50.348	Y
104445	CG1869	Cht7	S(s) // S	878.216	28.6339	Y
106430	CG9691	CG9691	S(s) // S	1691.18	64.2935	Y
105101	CG1512	Cul2	S(s) // S	4906.21	55.3091	Y
110200	CG5972	Arpc4	S(s) // S		174.454	Y
104523	CG4005	yki	S(s) // S(s)	1618.64	42.4479	Y
109479	CG30015	CG30015	S(s) // S(w)	1135.31	14.6688	Y
100872	CG5208	Patr-1	S(s) // S/V+(w)	1569.03	32.5787	Y
33447	CG1966	Acf	S(s) // V+		40.8267	Y
11066R1	CG11066	scaf	S(s) // wt	172.348	30.0073	Y
108061	CG5758	CG5758	S(s) // wt	379.378	47.6831	Y
100714	CG9749	Abi	S(s) /V+(N) // V+(N)	1787.11	31.9195	Y
103595	CG5940	CycA	S(s)/CD // S(s)/CD	3073.32	96.5129	Y
17760	CG1395	stg	S(s)/CD // S(s)/CD	5613.8	63.5183	Y
102009	CG9187	Psf1	S(s)/CD // S/CD	171.869	39.7216	Y
108858	CG6198	CHORD	S(s)/CD // S/CD	909.683	39.7793	Y
103914	CG1768	cta	S(s)/CD // S/CD	1019.32	21.0432	Y
45668	CG17158	cpb	S(s)/CD // S/CD	3493.37	145.621	Y
100773	CG10540	cpa	S(s)/CD // S/CD	3904.31	120.15	Y
106050	CG14224	Ubqn	S(s)/V- // V-(w)	1230.48	67.9432	Y
100020	CG9333	Oseg5	S(s)/V+ // S	4.34006	0.179067	N
101027	CG9766	CG9766	S(s)/V+ // S	19.8562	0.0611158	Y
104480	CG32809	CG32809	S(s)/V+ // S	42.544	6.51733	Y
108003	CG8768	CG8768	S(s)/V+ // S	204.26	15.8752	Y
110712	CG18740	mor	S(s)/V+ // S	3938.83	156.105	Y
22335	CG7037	Cbl	S(s)/V+ // V+	1000.55	44.4879	Y
105841	CG30069	CG30069	S(s)/WA // WA	3356.76	100.503	Y
32075	CG13868	CG13868	S(s)/WD // wt	6.7145	0.822713	N
36067	CG8944	CG8944	S(s)/WF // S(w)	545.464	22.3931	Y
8036	CG9369	m	S(s)/WF(s) // S	6159.14	0.730489	Y
106793	CG2859	Taf10	S(s)/WM/WA // S-P	1076.6	82.3556	Y
109907	CG11295	l(2)dtl	S/CD // S/CD	293.997	25.1186	Y
107606	CG31436	CG31436	S/V- // wt	24.4264	3.53068	Y
103411	CG33106	mask	S/V-(L5)/WM // S	2740.47	44.7227	Y
37801	CG7608	Eig71Ec	S/V-L4 // CD	4.17376	0	N
47316	CG31048	spg	S/V+ // V+(w)	10.5604	2.39523	Y
103827	CG8806	prel	S/V+(w) // wt	968.016	22.4053	Y
103046	CG1844	SelG	S/V+(w) // wt	2557.07	130.485	Y
29360	CG31961	TBCC	S/WA // WA		18.6493	Y
100036	CG11527	Tig	S/WA(w) // wt	57.4616	4.41823	Y
108868	CG2708	unc-45	S/WD // S(w)		29.5733	Y
9705	CG11500	Spase12	S/WF // S/WD	4378.38	230.37	Y
101307	CG30036	CG30036	S/WS(hinge) // S(w)	3.93866	0.0448123	N
51621	CG31515	CG31515	V-(2,4,5) // wt	5.72955	0	N
107991	CG1634	Nrg	V-(cv)/WS (Lan)/S // S(w)	5750.85	146.065	Y
110092	CG10363	Tep4	V-(L2,L3,-L5) // S/WA	2943.77	55.3348	Y
108842	CG3430	CG3430	V-(L3/L4) // wt	391.571	38.5597	Y
102691	CG17278	CG17278	V+ // V+	16036.8	385.685	Y
108351	CG9218	sm	V+ // V+(w)	122.785	1.08111	Y
27549	CG6083	CG6083	V+ // wt	4.37598	0	N
107706	CG8014	Rme-8	V+(Ns) // V+(N)		27.6636	Y
24869	CG14542	Vps2	V+(Ns)/N // V+(N)	2750.06	79.1801	Y
103805	CG43122	cic	V+(s) // V+(s)	4142.47	26.3378	Y
105403	CG9135	CG9135	V+(s) // WM/V+	4353.55	350.793	Y
105499	CG3689	CG3689	V+(s)/WA // V+	1730.13	120.711	Y
105975	CG10997	Clic	V+(w) // V+(w)		115.479	Y
105805	CG4423	GstD6	WA // WA	4.99862	0.0457315	N
108731	CG7611	CG7611	WA // WD(w)	2455.49	58.535	Y
100870	CG14416	CG14416	WA // wt	4.38807	0.149363	N
108873	CG6385	Sardh	WA // wt	4.63079	0.0468075	N
101958	CG3483	CG3483	WA // wt	4.67026	0	N
100859	CG12009	CG12009	WA // wt	183.058	12.6538	Y
108884	CG15011	CG15011	WA // wt	239.421	17.2737	Y
110442	CG9272	CG9272	WA // wt	262.634	21.3547	Y
108901	CG6014	rgn	WA // wt	1382.55	84.4489	Y
105054	CG10719	brat	WA // wt	1447.86	81.7538	Y
101915	CG16876	NimC4	WA(s) // wt	4.17	0.024525	N
100812	CG5889	Men-b	WA(s) // wt		20.2887	Y
108991	CG10978	jagn	WA(s)/PL // S-P(w)	1786.74	61.2858	Y
102193	CG15127	CG15127	WA(s)/V+(w) // wt	4.67968	0	N
46495	CG14991	Fit1	WA(s)/WF // WA		28.7649	Y
109729	CG32263	CG32263	WA(w) // wt	4.45398	0	N
108881	CG13951	l(2)k10201	WA(w) // wt	242.872	19.9248	Y
103664	CG11924	Cf2	WD // S-P(w)/wt		8.08384	Y
16044	CG10379	mbc	WD // wt	1472.04	26.9182	Y
110617	CG6121	Tip60	WD(s) // wt	506.02	27.9848	Y
100887	CG9452	CG9452	WD(w) // wt	4.3508	0.0274011	N
110623	CG6188	Gnmt	WD(w) // wt	4.51277	0.06715	N
100817	CG4429	eIF4H1	WD(w) // wt		189.521	Y
19220	CG3040	CG3040	WD(w)/N // wt	272.761	22.6218	Y
101947	CG1698	CG1698	WF(s) // S-P	176.867	12.5696	Y
110598	CG5499	His2Av	WF(s) // S-P	11131.6	1136.79	Y
52268	CG32491	mod(mdg4)	WF(s) // S(s)/WD	1002.84		Y
108065	CG6050	mEFTu1	WF(s) // S/WA		100.533	Y
108832	CG8887	ash1	WF(s) // V+ (Cva)	123.152	20.3583	Y
108832	CG8887	ash1	WF(s) // V+(Cva)	123.152	20.3583	Y
100418	CG14410	CG14410	WF(s) // WA	5.04317	1.79659	Y
101950	CG1678	whe	WF(s) // wt	3.76756	0.138147	N
102192	CG3915	Drl-2	WF(s) // wt	3.80974	0.0752057	N
105007	CG18404	CG18404	WF(s) // wt	3.94473	0	N
100351	CG9981	CG9981	WF(s) // wt	4.07065	0.0320126	N
108910	CG9014	CG9014	WF(s) // wt	4.20444	0	N
100125	CG7742	CG7742	WF(s) // wt	4.2071	0.324028	N
100440	CG9964	Cyp309a1	WF(s) // wt	4.21671	0.206668	N
107552	CG6485	ND-24L	WF(s) // wt	4.27145	0	N
100419	CG4053	CG4053	WF(s) // wt	4.35069	0	N
100503	CG15614	CG15614	WF(s) // wt	4.46438	0	N
108691	CG14934	Mal-B1	WF(s) // wt	4.50651	0	N
102154	CG13375	CG13375	WF(s) // wt	4.53628	0.118765	N
100701	CG4536	iav	WF(s) // wt	4.5486	0.132179	N
103056	CG14445	CG14445	WF(s) // wt	4.57773	0.758433	N
101146	CG5182	Pk34A	WF(s) // wt	4.60795	0.0240474	N
100877	CG31524	CG31524	WF(s) // wt	4.66107	0	N
101853	CG5693	CG5693	WF(s) // wt	4.77505	0.136022	N
102178	CG12844	Tsp42Eh	WF(s) // wt	4.84358	0.032746	N
101875	CG12147	CG12147	WF(s) // wt	4.85431	0.00785741	N
100453	CG3347	CG3347	WF(s) // wt	4.92019	0.0155294	N
101959	CG3699	CG3699	WF(s) // wt	4.92642	0.560372	N
100857	CG4461	CG4461	WF(s) // wt	4.9274	0	N
102060	CG3245	PpN58A	WF(s) // wt	4.98435	0.0675261	N
102466	CG2715	Syx4	WF(s) // wt	5.06065	0.278755	N
103659	CG11666	CG11666	WF(s) // wt	5.13873	0	N
102507	CG3081	CG3081	WF(s) // wt	5.27102	0	N
100048	CG32971	CG32971	WF(s) // wt	5.50594	0.0999031	N
104955	CG18577	CG18577	WF(s) // wt	5.58075	0.0681069	N
101914	CG12330	Cpr65Az	WF(s) // wt	5.67801	0.154262	N
110077	CG34392	Epac	WF(s) // wt	6.05895	0.438448	N
108758	CG9194	CG9194	WF(s) // wt	7.01197	0.120639	N
103348	CG12688	CG12688	WF(s) // wt	4.32999	2.33553	Y
108677	CG3759	Mco1	WF(s) // wt	5.26835	1.2426	Y
101931	CG15579	CG15579	WF(s) // wt	5.35096	3.16075	Y
108725	CG13255	CG13255	WF(s) // wt	5.43134	1.16676	Y
100520	CG4576	CG4576	WF(s) // wt	7.91252	1.59763	Y
109858	CG9819	CanA-14F	WF(s) // wt	10.6245	12.6552	Y
101044	CG12843	Tsp42Ei	WF(s) // wt	10.7772	4.93737	Y
107936	CG2056	spirit	WF(s) // wt	12.3977	2.04699	Y
100802	CG42283	5PtaseI	WF(s) // wt	14.8627	13.4294	Y
107933	CG30195	CG30195	WF(s) // wt	52.9282	8.69996	Y
105933	CG6005	CG6005	WF(s) // wt	54.078	5.19356	Y
105397	CG7210	kel	WF(s) // wt	56.2356	19.2104	Y
33173	CG3763	Fbp2	WF(s) // wt	59.3516	12.7914	Y
103627	CG7134	cdc14	WF(s) // wt	72.7908	9.2451	Y
108078	CG32103	SCaMC	WF(s) // wt	115.554	24.1702	Y
45385	CG11141	CG11141	WF(s) // wt	121.915	11.6445	Y
102399	CG42309	Mlp60A	WF(s) // wt	126.865	2.43731	Y
103725	CG8866	Aduk	WF(s) // wt	179.273	10.3486	Y
110378	CG6549	fws	WF(s) // wt	181.674	19.1509	Y
108902	CG9086	Ubr1	WF(s) // wt	200.775	52.2378	Y
109594	CG8177	Ae2	WF(s) // wt	235.324	7.75036	Y
100615	CG4749	l(2)10685	WF(s) // wt	240.859	12.0919	Y
100398	CG1342	Spn100A	WF(s) // wt	250.531	19.8427	Y
107030	CG5535	CG5535	WF(s) // wt	258.654	27.3104	Y
102461	CG9366	RhoL	WF(s) // wt	259.639	23.9797	Y
100623	CG10075	CG10075	WF(s) // wt	265.566	24.7402	Y
40833	CG11007	CG11007	WF(s) // wt	294.439	14.963	Y
108887	CG4041	CG4041	WF(s) // wt	305.798	33.999	Y
108846	CG7546	CG7546	WF(s) // wt	316.546	17.9577	Y
50752	CG6536	mthl4	WF(s) // wt	317.912	39.1386	Y
108746	CG15427	tutl	WF(s) // wt	341.119	17.9992	Y
101457	CG12756	Eaf6	WF(s) // wt	352.519	26.8039	Y
103774	CG5974	pll	WF(s) // wt	355.493	18.8281	Y
108736	CG9339	sky	WF(s) // wt	389.988	6.57048	Y
110235	CG7940	Arp5	WF(s) // wt	431.992	24.8185	Y
110646	CG17565	CG17565	WF(s) // wt	459.805	33.6349	Y
26085	CG7891	Arl8	WF(s) // wt	481.722	45.7516	Y
110018	CG1702	GstT3	WF(s) // wt	583.032	40.5809	Y
103403	CG32137	CG32137	WF(s) // wt	719.623	17.4584	Y
110335	CG4703	Arc42	WF(s) // wt	722.826	73.9108	Y
103759	CG6818	MESR6	WF(s) // wt	873.811	40.9065	Y
110346	CG4030	Rbpn-5	WF(s) // wt	887.046	35.5571	Y
110564	CG10153	Trs31	WF(s) // wt	939.475	64.347	Y
110336	CG7761	pcs	WF(s) // wt	999.871	80.3226	Y
101769	CG11412	Naa30A	WF(s) // wt	1169.94	41.9535	Y
100618	CG8372	CG8372	WF(s) // wt	1171.62	66.5484	Y
100576	CG4756	Sap30	WF(s) // wt	1570.51	45.4904	Y
106404	CG2368	psq	WF(s) // wt	1616.63	43.2516	Y
102830	CG1594	hop	WF(s) // wt	1730.32	36.0823	Y
110450	CG6907	CG6907	WF(s) // wt	1752.42	71.9432	Y
103410	CG8789	wnd	WF(s) // wt	1795.55	27.9872	Y
100766	CG7359	Sec22	WF(s) // wt	1949.79	62.2098	Y
106651	CG4921	Rab4	WF(s) // wt	2237.71	68.6695	Y
105289	CG3637	Cortactin	WF(s) // wt	2305.81	108.308	Y
106824	CG10579	Eip63E	WF(s) // wt	3272.84	16.477	Y
109179	CG33105	p24-2	WF(s) // wt	4090.17	0.440349	Y
110619	CG6692	Cp1	WF(s) // wt	4532.48	194.783	Y
100039	CG17348	drl	WF(s) // wt	5325.89	64.9857	Y
110076	CG17161	grp	WF(s) // wt	9556.16	156.776	Y
100789	CG10808	Syngr	WF(s) // wt	22906.7	137.655	Y
100476	CG42318	app	WF(s) // wt		10.3134	Y
100612	CG11785	bai	WF(s) // wt		272.606	Y
100683	CG42724	CG42724	WF(s) // wt		56.7334	Y
101309	CG4079	Taf11	WF(s) // wt		49.5089	Y
101948	CG6096	E(spl)m5-HLH	WF(s) // wt		1.71124	Y
101951	CG7001	S6KL	WF(s) // wt		18.6898	Y
102018	CG34413	NKAIN	WF(s) // wt		53.4379	Y
103310	CG42249	CG42249	WF(s) // wt		0.154874	Y
104518	CG42541	CG42541	WF(s) // wt		0.335455	Y
108753	CG33639	CG33639	WF(s) // wt		0.451803	Y
108826	CG2503	atms	WF(s) // wt		85.3579	Y
109050	CG32825	Or19b	WF(s) // wt		0	Y
109149	CG34165	CG34165	WF(s) // wt		1.8277	Y
109233	CG1179	LysB	WF(s) // wt		0.602824	Y
109673	CG12196	egg	WF(s) // wt		52.6259	Y
110228	CG4720	Ask1	WF(s) // wt		39.674	Y
101917	CG32376	CG32376	WF(s)/ds // wt	4.25443	0	N
102849	CG30456	CG30456	WF(s)/ds // wt	4.34753	0.898569	N
108800	CG13158	Or49a	WF(s)/ds // wt	4.35152	0.0133826	N
108827	CG15899	Ca-alpha1T	WF(s)/ds // wt	4.38265	0.0642805	N
102186	CG6262	CG6262	WF(s)/ds // wt	4.38884	0.00884732	N
100502	CG12998	CG12998	WF(s)/ds // wt	4.51954	0.0965689	N
100882	CG17922	CngB	WF(s)/ds // wt	4.69687	0.784199	N
101992	CG2105	Corin	WF(s)/ds // wt	4.83062	0.139324	N
101920	CG15685	Ir92a	WF(s)/ds // wt	5.00172	0	N
106420	CG17270	CG17270	WF(s)/ds // wt	5.07187	0.095411	N
100788	CG2239	jdp	WF(s)/ds // wt	6.85283	0.902262	N
101913	CG15870	CG15870	WF(s)/ds // wt	4.68484	7.40343	Y
108903	CG2277	CG2277	WF(s)/ds // wt	200.142	9.28706	Y
103509	CG4840	cbs	WF(s)/ds // wt	295.33	14.8073	Y
109334	CG18661	CG18661	WF(s)/ds // wt	360.455	27.578	Y
108864	CG16838	elg1	WF(s)/ds // wt	389.671	20.9503	Y
108732	CG6993	ss	WF(s)/ds // wt	484.769	7.87247	Y
107199	CG9850	sona	WF(s)/ds // wt	623.289	7.37779	Y
110329	CG18572	r	WF(s)/ds // wt	648.203	53.4563	Y
100136	CG3421	RhoGAP93B	WF(s)/ds // wt	694.587	17.3801	Y
110352	CG9986	CG9986	WF(s)/ds // wt	789.367	25.2369	Y
107581	CG40494	RhoGAP1A	WF(s)/ds // wt	1473.39	46.3825	Y
110471	CG13349	Rpn13	WF(s)/ds // wt	3987.38	101.059	Y
101855	CG33970	CG33970	WF(s)/ds/wt // wt		10.2785	Y
39857	CG14992	Ack	WF(s)/PL // S/V+(w)/WA	446.224	20.8609	Y
108843	CG5166	Atx2	WF(s)/S(s) // S(s)		37.1564	Y
100677	CG43780	CG43780	WF(s)/S(s) // WD(s)		240.13	Y
108738	CG8648	Fen1	WF(s)/S/CD // S/CD	916.154	55.6485	Y
105498	CG6033	drk	WF(s)/S/V- // S/V-	2613.33	63.529	Y
100796	CG7048	Pfdn5	WF(s)/WA // WA(s)	4053.49	206.832	Y
108374	CG5249	Blimp-1	WF/S(s) // S	164.926	6.4855	Y
19512	CG33956	kay	WM // WM/S-P(s)	2144.97	25.5569	Y
4869-R2	CG4869	betaTub97EF	WM(s)/nW // S-P/CD		5.40753	Y
104583	CG15784	CG15784	WM(s)/nW/L // S-P(s)	2137.29	17.1585	Y
49830	CG12379	CG12379	WM(w) // wt	128.8	10.4813	Y
109493	CG3595	sqh	WM/nW // N(w)	7107.47	337.406	Y
32443-R4	CG32443	Pc	WS (haltere)// WS (haltere)	378.771	17.8911	Y
22005	CG5109	Pcl	WS (haltere)// WS (haltere)	657.47	45.6869	Y
108757	CG6972	CG6972	WS // wt	4.70538	0.18266	N
101929	CG11671	Nazo	WS(ds) // wt	4.84331	0.027572	N
100676	CG14740	CG14740	wt // S	4.29227	0	N
25510	CG7597	Cdk12	wt // S-P(s)	1336.73	20.6718	Y
10480	CG9571	fd19B	wt // wt	3.8997	0	N
17878	CG31893	Peritrophin-15b	wt // wt	3.94817	0.774431	N
4141	CG30355	CG30355	wt // wt	3.98092	0.91463	N
49416	CG17287	CG17287	wt // wt	3.99134	0	N
110349	CG13654	CG13654	wt // wt	4.03107	0.624305	N
100866	CG9880	Or23a	wt // wt	4.07255	0	N
109607	CG7886	CG7886	wt // wt	4.10172	0.0670514	N
100459	CG10248	Cyp6a8	wt // wt	4.14829	0	N
30552	CG6892	Ets96B	wt // wt	4.14901	0.0648812	N
50592	CG32754	vanin-like	wt // wt	4.17824	0.0557902	N
28406	CG6168	CG6168	wt // wt	4.1814	0.350789	N
100488	CG17648	CG17648	wt // wt	4.21474	0	N
109579	CG31516	CG31516	wt // wt	4.23042	0.0722732	N
100515	CG14109	CG14109	wt // wt	4.24876	0.176412	N
100871	CG9988	CG9988	wt // wt	4.25526	0	N
100518	CG11251	CG11251	wt // wt	4.2904	0	N
101966	CG4060	TwdlW	wt // wt	4.32087	0.0286439	N
101907	CG12836	CG12836	wt // wt	4.32269	0	N
109745	CG32189	CG32189	wt // wt	4.33362	0.172984	N
39975	CG15351	Cp7Fc	wt // wt	4.33412	0.142298	N
30006	CG17826	CG17826	wt // wt	4.34611	0.00622928	N
20304	CG12993	p-cup	wt // wt	4.38552	0.142518	N
39840	CG14688	CG14688	wt // wt	4.53761	0.21989	N
100474	CG12869	CG12869	wt // wt	4.55091	0.0151049	N
108912	CG17930	CG17930	wt // wt	4.61639	0.136911	N
18834	CG32304	obst-I	wt // wt	4.63874	0	N
109656	CG12698	CG12698	wt // wt	4.64384	0.0466429	N
100874	CG32569	TwdlZ	wt // wt	4.67452	0.410455	N
109576	CG14492	CG14492	wt // wt	4.67768	0	N
107067	CG15105	tn	wt // wt	4.68651	0.116335	N
108747	CG32105	Lmx1a	wt // wt	4.69562	0.0368262	N
101936	CG3332	OtopLb	wt // wt	4.72236	0.0198337	N
24636	CG13110	CG13110	wt // wt	4.74759	0	N
4123	CG14960	CG14960	wt // wt	4.81001	0.181321	N
108752	CG13331	CG13331	wt // wt	4.82012	0	N
108750	CG1502	tsg	wt // wt	4.85492	0	N
100410	CG7658	Cpr78Cc	wt // wt	4.86645	0.164747	N
32344	CG14994	Gad1	wt // wt	4.8941	0.0419422	N
101905	CG30271	CG30271	wt // wt	4.95596	0.0668315	N
101912	CG31733	ms(2)35Ci	wt // wt	5.0137	0.126227	N
101956	CG13493	comr	wt // wt	5.11402	0	N
108845	CG12743	otu	wt // wt	5.14942	0.083244	N
49874	CG6277	CG6277	wt // wt	5.21614	0	N
25917	CG31921	CG31921	wt // wt	5.21787	0.0595783	N
108878	CG31145	CG31145	wt // wt	5.29861	0.179476	N
101906	CG44007	Pde1c	wt // wt	5.44981	0.362492	N
101988	CG7445	fln	wt // wt	5.70013	0	N
108867	CG9413	sbm	wt // wt	6.26151	0.232451	N
101926	CG12832	Tsp42Eq	wt // wt	6.32863	0.0604886	N
108824	CG9214	Tob	wt // wt	6.34097	0.162703	N
50379	CG31174	CG31174	wt // wt	6.38134	0.49387	N
100521	CG3984	CG3984	wt // wt	6.77526	0.122909	N
100804	CG6678	CG6678	wt // wt	4.27728	8.27749	Y
7882	CG11149	CG11149	wt // wt	4.31336	6	Y
100446	CG10841	CG10841	wt // wt	4.33447	7.63395	Y
50658	CG5264	btn	wt // wt	4.40218	1.48501	Y
104160	CG1034	bcd	wt // wt	4.50297	62.4714	Y
31315	CG10660	CG10660	wt // wt	4.51446	58.8359	Y
103193	CG10693	slo	wt // wt	4.61882	130.772	Y
15562	CG11374	CG11374	wt // wt	4.66364	203	Y
16178	CG11044	CG11044	wt // wt	4.76724	80.3785	Y
100517	CG7409	CG7409	wt // wt	4.87337	4.21546	Y
110468	CG7433	Gabat	wt // wt	4.93023	1.02973	Y
100679	CG10242	Cyp6a23	wt // wt	4.96392	109.08	Y
104520	CG15547	CG15547	wt // wt	5.98332	2.42334	Y
100400	CG10804	CG10804	wt // wt	7.37066	61.1113	Y
101937	CG12269	euc	wt // wt	9.13363	2.63328	Y
100441	CG1360	CG1360	wt // wt	11.8075	7.36785	Y
21977	CG4949	CG4949	wt // wt	11.8626	12.0922	Y
43534	CG12847	Tsp42Ec	wt // wt	12.2133	1.21666	Y
100807	CG18317	Rim2	wt // wt	23.3298	9.89486	Y
103044	CG9619	Gbs-76A	wt // wt	23.334	2.82376	Y
100465	CG13005	CG13005	wt // wt	29.8138	7.49125	Y
100798	CG7322	CG7322	wt // wt	34.6134	5.11829	Y
108866	CG10050	CG10050	wt // wt	50.0067	10.0228	Y
101918	CG9280	Glt	wt // wt	66.0472	30.9665	Y
1172	CG6178	CG6178	wt // wt	76.2244	22.6849	Y
101971	CG9147	CG9147	wt // wt	125.908	9.11014	Y
100839	CG9703	Axs	wt // wt	129.667	25.2448	Y
44264	CG7480	Pgant35A	wt // wt	130.039	4.80482	Y
103647	CG8042	CG8042	wt // wt	163.207	25.8386	Y
110449	CG7598	CIA30	wt // wt	167.972	15.827	Y
110453	CG10053	CG10053	wt // wt	173.911	15.1221	Y
103400	CG12367	Hen1	wt // wt	175.211	8.45183	Y
103030	CG5167	CG5167	wt // wt	175.719	29.678	Y
30953	CG3552	CG3552	wt // wt	175.902	7.51451	Y
109659	CG4913	ear	wt // wt	185.732	11.9315	Y
110658	CG15916	CG15916	wt // wt	187.862	14.4154	Y
108848	CG10133	JMJD7	wt // wt	188.761	29.2031	Y
32019	CG12795	CG12795	wt // wt	193.04	23.7602	Y
108735	CG10914	CG10914	wt // wt	211.919	10.8944	Y
100510	CG2211	CG2211	wt // wt	241.132	20.2946	Y
101928	CG17359	CG17359	wt // wt	243.086	13.7689	Y
34272	CG7930	TpnC73F	wt // wt	244.188	6.70128	Y
103585	CG10619	tup	wt // wt	272.159	14.0009	Y
18065	CG11329	Nse1	wt // wt	290.512	13.1148	Y
32929	CG1743	Gs2	wt // wt	304.01	8.41864	Y
108872	CG11737	CG11737	wt // wt	328.947	20.8885	Y
103829	CG14290	Mpc1	wt // wt	341.919	12.088	Y
108727	CG9170	CG9170	wt // wt	348.862	15.8331	Y
32287	CG14562	CG14562	wt // wt	372.512	25.8481	Y
100434	CG43976	RhoGEF3	wt // wt	392.091	15.881	Y
110810	CG4908	CG4908	wt // wt	416.995	23.7823	Y
110286	CG4165	Usp16-45	wt // wt	433.402	26.2078	Y
108859	CG8980	NiPp1	wt // wt	528.007	38.8132	Y
23482	CG9003	CG9003	wt // wt	559.839	9.81504	Y
109599	CG9461	FBXO11	wt // wt	569.619	45.3059	Y
33247	CG7744	CG7744	wt // wt	576.704	34.6317	Y
31410	CG32626	AMPdeam	wt // wt	588.532	14.3661	Y
110455	CG8727	cyc	wt // wt	593.127	57.0411	Y
44187	CG2061	CG2061	wt // wt	663.222	25.661	Y
100613	CG11781	EMC6	wt // wt	664.849	69.2935	Y
108850	CG3730	csul	wt // wt	684.221	24.6824	Y
100786	CG11417	CG11417	wt // wt	702.71	31.7822	Y
110470	CG7899	Acph-1	wt // wt	719.63	28.3044	Y
100869	CG10973	CG10973	wt // wt	796.251	39.3577	Y
100605	CG14806	CG14806	wt // wt	844.512	50.5273	Y
102020	CG6480	FRG1	wt // wt	854.472	58.3496	Y
109581	CG4646	CG4646	wt // wt	947.13	55.5145	Y
102187	CG1499	nyo	wt // wt	1108.78	49.6248	Y
18977	CG32372	ltl	wt // wt	1167.8	48.4914	Y
110273	CG10984	CG10984	wt // wt	1173.49	51.914	Y
109578	CG3941	pita	wt // wt	1183.79	54.9105	Y
108880	CG3415	Mfe2	wt // wt	1256.58	76.4756	Y
100805	CG10128	tra2	wt // wt	1288.88	22.6614	Y
44128	CG10722	nesd	wt // wt	1405.22	73.8701	Y
108745	CG3192	ND-ASHI	wt // wt	1429.68	82.2189	Y
100512	CG12948	CG12948	wt // wt	1456.94	107.726	Y
8380	CG4672	TMS1	wt // wt	1478.1	27.2468	Y
108127	CG43286	cnc	wt // wt	1593.55	12.4811	Y
50221	CG2076	CG2076	wt // wt	1689.69	75.7182	Y
22781	CG32685	ZAP3	wt // wt	1770.56	32.7925	Y
4579-R3	CG4579	Nup154	wt // wt	1907.6	84.078	Y
7296	CG3702	CG3702	wt // wt	1915.71	84.9565	Y
100880	CG6680	Spn77Ba	wt // wt	1949.68	48.7858	Y
103826	CG3107	CG3107	wt // wt	2329.42	35.8159	Y
27659	CG6543	Echs1	wt // wt	2908.68	276.867	Y
109738	CG6891	CG6891	wt // wt	5158.81	707.613	Y
51130	CG12070	Sap-r	wt // wt	5973.1	212.73	Y
12521	CG34227	CG34227	wt // wt		1.76828	Y
32058	CG13691	BBS8	wt // wt		3.24629	Y
40681	CG17162	CG17162	wt // wt		23.2883	Y
43632	CG4460	Hsp22	wt // wt		24.6391	Y
46491	CG15635	CG15635	wt // wt		0.00398023	Y
49201	CG17248	nSyb	wt // wt		0.468378	Y
49774	CG33672	CG33672	wt // wt		67.9684	Y
100467	CG42671	CG42671	wt // wt		13.9443	Y
100862	CG1132	FoxL1	wt // wt		0	Y
101943	CG4569	Prosalpha4T2	wt // wt		0.0136864	Y
103147	CG42322	CG42322	wt // wt		0.453485	Y
103579	CG8536	beta4GalNAcTA	wt // wt		12.6734	Y
108741	CG8548	Kap-alpha1	wt // wt		53.9798	Y
110289	CG7143	DNApol-eta	wt // wt		18.2857	Y

## Sheet: Expresion vs In situ
CGNR	Name	Expression Affi	Expression RNAseq	Expression	In situ	Expressio/In situ
CG15302	Or9a	3.88225	0	N	G	0
CG14508	Cyt-c1L	3.9712	0.0970696	N	G	0
CG33474	CG33474	4.11274	0.682208	N	G	0
CG6992	GluRIIA	4.2988	0.0260638	N	G	0
CG18473	CG18473	4.32267	0.367712	N	G	0
CG34390	Rgk2	4.32918	0.0348087	N	G	0
CG9333	Oseg5	4.34006	0.179067	N	G	0
CG8620	CG8620	4.36584	0.222444	N	G	0
CG30488	antr	4.37779	0.114329	N	G	0
CG8509	CG8509	4.3857	0.088933	N	G	0
CG13083	CG13083	4.44793	0.21051	N	G	0
CG31839	NimB2	4.47202	0.880443	N	G	0
CG6737	Vha16-5	4.4985	0.151567	N	G	0
CG2914	Ets21C	4.54407	0.739819	N	G	0
CG11584	CG11584	4.54677	0.0135171	N	G	0
CG12370	Dh44-R2	4.55529	0.621332	N	G	0
CG17134	CG17134	4.55781	0	N	G	0
CG14590	SmydA-5	4.62228	0.964806	N	G	0
CG12698	CG12698	4.64384	0.0466429	N	G	0
CG15739	CG15739	4.71892	0.72987	N	G	0
CG32255	Gr64f	4.74528	0.0213077	N	G	0
CG18599	CG18599	4.80502	0.0483498	N	G	0
CG7906	CG7906	4.80604	0.128385	N	G	0
CG6646	DJ-1alpha	4.83316	0.76846	N	G	0
CG7577	ppk20	4.84901	0.0709679	N	G	0
CG13937	CG13937	4.91649	0.517858	N	G	0
CG3940	CAH7	4.93011	0.181673	N	G	0
CG12275	RpS10a	4.95947	0.262619	N	G	0
CG17599	Cluap1	4.96965	0.119325	N	G	0
CG2052	dati	4.996	0.0253314	N	G	0
CG5545	Oli	5.05974	0	N	G	0
CG4432	PGRP-LC	5.0722	0.929488	N	G	0
CG11617	CG11617	5.07384	0.596687	N	G	0
CG3081	CG3081	5.27102	0	N	G	0
CG6713	Nos	5.27591	0.0193356	N	G	0
CG13594	CG13594	5.41797	0.0696754	N	G	0
CG31191	CG31191	5.70939	0.0682826	N	G	0
CG32261	Gr64a	5.79616	0	N	G	0
CG9214	Tob	6.34097	0.162703	N	G	0
CG16712	IM33	7.01045	0.166819	N	G	0
CG7328	CG7328	7.05009	0.298896	N	G	0
CG3397	CG3397	7.75979	0.524036	N	G	0
CG18024	SoxN	7.89732	0.170562	N	G	0
CG33664	CG33664		0	N	G	0
CG32258	Gr64e		0	N	G	0
CG42269	CG42269		0.331247	N	G	0
CG2360	Ccp84Aa		0.366131	N	G	0
CG9118	LysD		0.473648	N	G	0
CG1179	LysB		0.602824	N	G	0
CG31332	Unc-115b		0.697796	N	G	0
CG15892	CG15892		0.823306	N	G	0
CG8859	Cyp6g2	7.33701	0.919231	N	G	0
CG42330	Dscam4		0.172355	N	G	0
CG6499	Amt	4.38118	0.0168622	N	G	0
CG8773	CG8773	4.42619	0.0270196	N	G	0
CG16756	CG16756	4.87666	0.0826301	N	G	0
CG13618	CG13618	5.5174	0.161536	N	G	0
CG12767	Hen1		0.406942	N	G	0
CG1139	CG1139	4.35041	4.04216	Y	N	0
CG9961	CG9961	4.57848	1.59839	Y	N	0
CG31262	CG31262	4.60493	1.47104	Y	N	0
CG18188	Damm	4.85883	2.44665	Y	N	0
CG8322	ATPCL	4.85988	92.1954	Y	N	0
CG4821	teq	4.87112	3.82261	Y	N	0
CG14692	CG14692	4.92163	6.81583	Y	N	0
CG16959	CG16959	4.93745	4.23717	Y	N	0
CG8589	tej	5.00633	97.1346	Y	N	0
CG4398	jtb	5.60449	1.94028	Y	N	0
CG4760	bol	5.82648	21.124	Y	N	0
CG2184	Mlc2	6.05315	10.2104	Y	N	0
CG17803	CG17803	6.26335	4.05736	Y	N	0
CG12972	ebd2	7.02785	5.59856	Y	N	0
CG11155	CG11155	7.89653	156.336	Y	N	0
CG4250	CG4250	8.69618	4.55886	Y	N	0
CG18066	Cpr57A	17.3839	4.56809	Y	N	0
CG10076	spir	19.4432	1.80128	Y	N	0
CG31809	CG31809	30.3853	2.09402	Y	N	0
CG6579	atilla	33.4212	1.90975	Y	N	0
CG32019	bt	77.6669	0.207105	Y	N	0
CG14907	CG14907	158.377	9.22328	Y	N	0
CG18522	AOX1	163.583	0.378636	Y	N	0
CG11025	isopeptidase-T-3	341.396	8.00261	Y	N	0
CG14307	fru	345.45	19.4342	Y	N	0
CG7178	wupA	491.88	2.71449	Y	N	0
CG5731	CG5731	1214.41	27.8784	Y	N	0
CG2060	Cyp4e2	1344.32	20.742	Y	N	0
CG16928	mre11	1655.78	60.7732	Y	N	0
CG6272	Irbp18	2439.67	46.9604	Y	N	0
CG40300	ago	2951.52	203.682	Y	N	0
CG1512	Cul2	4906.21	55.3091	Y	N	0
CG12505	Arc1	10173.6	10.0342	Y	N	0
CG10047	Syt4		1.29286	Y	N	0
CG33795	CG33795		1.88897	Y	N	0
CG4241	DPCoAC		6.47487	Y	N	0
CG17530	GstE6		6.71531	Y	N	0
CG9314	CG9314	4.61228	0.164504	N	P	0
CG12851	CG12851	4.62304	0.128835	N	P	0
CG32256	Gr64c	5.98251	0	N	P	0
CG42702	Oaz		0.702227	N	P	0
CG14292	CG14292	3.96316	0.059206	N	P	0
CG16801	Hr51	4.25153	0.0280829	N	P	0
CG14089	CG14089	5.75235	0	N	P	0
CG4405	jp	6.14178	0.0802793	N	P	0
CG7478	Act79B	6.34432	0.0790636	N	P	0
CG18294	CG18294		0	N	P	0
CG1975	Drep2		0.731334	N	P	0
CG34002	CG34002		0.906049	N	P	0
CG15043	CG15043	4.15607	2.95013	Y	G	1
CG10541	Tektin-C	4.1599	45.2664	Y	G	1
CG11498	CG11498	4.23381	1.09514	Y	G	1
CG7607	CG7607	4.26494	5.18583	Y	G	1
CG3100	b6	4.27457	52.6272	Y	G	1
CG10041	CG10041	4.27873	1.79885	Y	G	1
CG12688	CG12688	4.32999	2.33553	Y	G	1
CG11263	CG11263	4.41652	134.136	Y	G	1
CG15400	G6P	4.5949	1.23628	Y	G	1
CG6781	se	4.62659	1.18739	Y	G	1
CG8023	eIF4E-3	4.80248	39.6119	Y	G	1
CG7916	CG7916	4.82697	1.41243	Y	G	1
CG8687	Cyp6a14	4.93602	13.3845	Y	G	1
CG11221	meng	4.94364	37.2461	Y	G	1
CG15369	CG15369	5.19731	1.26536	Y	G	1
CG32667	ssp7	5.28452	1.63448	Y	G	1
CG4570	CG4570	5.3077	4.79188	Y	G	1
CG10842	Cyp4p1	5.34863	19	Y	G	1
CG10706	SK	5.79673	1.17239	Y	G	1
CG11607	H2.0	5.83321	2.98443	Y	G	1
CG12177	CG12177	6.23632	2.45803	Y	G	1
CG10382	wrapper	6.86467	70	Y	G	1
CG4565	CG4565	7.80785	3.51678	Y	G	1
CG13679	CG13679	7.98461	1.06236	Y	G	1
CG32444	CG32444	9.47819	1.10573	Y	G	1
CG18816	Tsp42Eb	9.68186	2.49288	Y	G	1
CG14485	swi2	9.80963	1.03098	Y	G	1
CG14441	CG14441	10.2823	6.9164	Y	G	1
CG15707	krimp	10.345	137.101	Y	G	1
CG6167	PICK1	10.9613	1.67132	Y	G	1
CG11253	CG11253	11.4234	8.43582	Y	G	1
CG7080	CG7080	11.6854	0.162726	Y	G	1
CG16800	CG16800	11.9455	0.958708	Y	G	1
CG16705	SPE	12.1454	3.67909	Y	G	1
CG2056	spirit	12.3977	2.04699	Y	G	1
CG15825	fon	14.1608	1.31356	Y	G	1
CG17036	CG17036	14.8783	12.0891	Y	G	1
CG8945	CG8945	15.4716	0.0337205	Y	G	1
CG30196	CG30196	15.5738	4.65967	Y	G	1
CG12537	rdx	17.725	36.694	Y	G	1
CG31098	CG31098	18.9732	4.04974	Y	G	1
CG14257	CG14257	19.2529	19.897	Y	G	1
CG30445	Tdc1	20.9724	1.15566	Y	G	1
CG15779	Gr5a	22.2787	0.366459	Y	G	1
CG32581	CG32581	22.939	52.35	Y	G	1
CG31436	CG31436	24.4264	3.53068	Y	G	1
CG6134	spz	25.0087	0.920096	Y	G	1
CG32625	CG32625	26.1481	2.62523	Y	G	1
CG31955	CG31955	26.4469	2.21229	Y	G	1
CG10026	CG10026	27.2993	1.81243	Y	G	1
CG33302	Cpr31A	27.3791	6.39263	Y	G	1
CG5217	CG5217	28.6594	0.359825	Y	G	1
CG12952	sage	28.7586	6.95506	Y	G	1
CG32368	CG32368	29.1025	1.0736	Y	G	1
CG18410	Ude	30.883	2.32359	Y	G	1
CG30385	CG30385	32.4587	0.0975809	Y	G	1
CG9355	dy	32.4896	1.60752	Y	G	1
CG9510	Argl	35.695	7.2247	Y	G	1
CG11212	Ptr	39.0348	1.22742	Y	G	1
CG31293	rec	51.9858	9.83002	Y	G	1
CG30195	CG30195	52.9282	8.69996	Y	G	1
CG32364	tut	58.6161	23.6696	Y	G	1
CG1851	Ady43A	64.5863	33.781	Y	G	1
CG43398	scrib	65.4368	26.542	Y	G	1
CG11883	CG11883	65.6503	4.80027	Y	G	1
CG3568	CG3568	70.1888	3.41619	Y	G	1
CG11409	CG11409	76.2641	4.58094	Y	G	1
CG2488	phr6-4	81.1964	9.31276	Y	G	1
CG13894	CG13894	86.9404	9.15631	Y	G	1
CG13041	CG13041	87.7687	16.1349	Y	G	1
CG3200	Reg-2	92.8551	9.96116	Y	G	1
CG13053	CG13053	94.5476	28.7246	Y	G	1
CG11086	Gadd45	96.6784	32.7201	Y	G	1
CG33048	Mocs1	96.895	6.03146	Y	G	1
CG33099	CG33099	100.865	8.7444	Y	G	1
CG13329	cid	104.435	14.0595	Y	G	1
CG9792	yellow-e	107.37	6.88921	Y	G	1
CG12919	egr	122.298	3.82489	Y	G	1
CG7173	CG7173	127.605	3.72615	Y	G	1
CG9591	omd	136.918	41.1425	Y	G	1
CG4322	moody	137.458	3.63738	Y	G	1
CG30428	CG30428	137.758	35.7029	Y	G	1
CG15706	CG15706	139.544	10.0694	Y	G	1
CG3838	brwl	157.01	7.1722	Y	G	1
CG3074	Swim	160.289	1.0128	Y	G	1
CG6665	CG6665	160.456	15.6926	Y	G	1
CG10581	CG10581	163.015	8.19031	Y	G	1
CG2706	fs(1)Yb	175.196	0.269098	Y	G	1
CG12367	Hen1	175.211	8.45183	Y	G	1
CG7420	CG7420	175.971	13.4638	Y	G	1
CG7985	CG7985	180.148	17.628	Y	G	1
CG4379	Pka-C1	181.809	40.9431	Y	G	1
CG13737	CG13737	182.222	16.9483	Y	G	1
CG6923	CG6923	186.741	8.61517	Y	G	1
CG1155	Osi14	192.784	8.03766	Y	G	1
CG8768	CG8768	204.26	15.8752	Y	G	1
CG15173	Ttc19	213.982	10.2278	Y	G	1
CG12964	CG12964	216.489	14.3182	Y	G	1
CG4300	Sms	217.404	8.71243	Y	G	1
CG13398	CG13398	218.263	3.0161	Y	G	1
CG14959	ckd	219.209	9.71675	Y	G	1
CG9215	CG9215	227.752	22.7394	Y	G	1
CG3240	Rad1	237.136	7.77239	Y	G	1
CG8588	pst	243.257	43.5877	Y	G	1
CG8780	tey	245.542	9.57857	Y	G	1
CG4920	ea	259.339	1.37263	Y	G	1
CG5229	chm	267.415	21.5476	Y	G	1
CG15669	MESK2	276.289	15.9609	Y	G	1
CG6930	l(3)neo38	293.441	144.144	Y	G	1
CG1513	CG1513	304.24	48.5879	Y	G	1
CG3171	Tre1	306.066	18.5926	Y	G	1
CG3097	CG3097	315.671	77.935	Y	G	1
CG8097	CG8097	317.351	42.8792	Y	G	1
CG5585	Rbbp5	320.268	27.9949	Y	G	1
CG13316	Mnt	322.428	10.803	Y	G	1
CG11504	CG11504	326.227	14.7285	Y	G	1
CG3400	Pfrx	326.642	7.07791	Y	G	1
CG32475	mthl8	345.861	0.0315015	Y	G	1
CG18661	CG18661	360.455	16.0235	Y	G	1
CG4373	Cyp6d2	362.949	1.75373	Y	G	1
CG2262	Smox	369.945	65.3283	Y	G	1
CG7097	hppy	399.989	12.4731	Y	G	1
CG8525	Dera	402.886	34.0598	Y	G	1
CG31705	CG31705	424.446	9.18633	Y	G	1
CG3289	Ptpa	435.626	40.4534	Y	G	1
CG11797	Obp56a	437.435	19.1479	Y	G	1
CG1763	nod	467.703	21.1194	Y	G	1
CG5247	Irbp	479.416	11.7069	Y	G	1
CG14121	ver	480.596	18.1363	Y	G	1
CG1925	DNApol-ζ	481.511	11.8522	Y	G	1
CG11486	PAN3	494.415	42.0579	Y	G	1
CG32529	Hers	495.001	6.40916	Y	G	1
CG1303	agt	509.051	21.9848	Y	G	1
CG10777	mahe	510.238	78.1313	Y	G	1
CG6477	RhoGAP54D	534.042	30.6375	Y	G	1
CG2186	CG2186	543.399	2811.41	Y	G	1
CG15525	CG15525	561.099	0.473844	Y	G	1
CG5986	CG5986	570.499	21.603	Y	G	1
CG7787	strat	576.502	57.6363	Y	G	1
CG1702	GstT3	583.032	40.5809	Y	G	1
CG12287	pdm2	586.24	18.3563	Y	G	1
CG7354	mRpS26	600.973	62.9156	Y	G	1
CG30059	CG30059	608.383	11.3882	Y	G	1
CG16947	Rchy1	613.012	5.12974	Y	G	1
CG6759	Cdc16	619.446	39.8615	Y	G	1
CG13890	Dci	624.619	28.9929	Y	G	1
CG9755	pum	629.241	403.766	Y	G	1
CG6667	dl	632.081	20.7278	Y	G	1
CG4086	Su(P)	636.419	37.2478	Y	G	1
CG13897	hng3	670.798	25.1673	Y	G	1
CG9310	Hnf4	671.758	10.1555	Y	G	1
CG14869	AdamTS-A	683.308	11.7206	Y	G	1
CG17574	CG17574	688.58	35.3912	Y	G	1
CG6757	SH3PX1	696.373	57.308	Y	G	1
CG7532	l(2)34Fc	697.495	14.8742	Y	G	1
CG11290	enok	722.882	38.5369	Y	G	1
CG5180	CG5180	724.514	43.0036	Y	G	1
CG18766	CG18766	762.298	73.5164	Y	G	1
CG4261	Hel89B	813.146	42.2673	Y	G	1
CG1539	tmod	818.95	16.7675	Y	G	1
CG8224	babo	833.913	35.0814	Y	G	1
CG8479	Opa1	890.471	18.054	Y	G	1
CG1691	Imp	930.541	26.3708	Y	G	1
CG16932	Eps-15	932.135	29.7103	Y	G	1
CG8367	cg	947.078	37.3532	Y	G	1
CG3167	MAN1	955.54	36.6585	Y	G	1
CG8049	Btk29A	979.88	49.4239	Y	G	1
CG32491	mod(mdg4)	1002.84		Y	G	1
CG33197	mbl	1006.68	19.5196	Y	G	1
CG10107	velo	1025.2	67.889	Y	G	1
CG10574	I-2	1032.06	56.7096	Y	G	1
CG10473	Acn	1033.58	80.6973	Y	G	1
CG4012	gek	1062.6	41.405	Y	G	1
CG13880	mRpL17	1064.36	67.3231	Y	G	1
CG5671	Pten	1066.67	33.2951	Y	G	1
CG1655	sofe	1074.23	16.6264	Y	G	1
CG14715	CG14715	1077.62	112.397	Y	G	1
CG5215	Zn72D	1079.02	49.2993	Y	G	1
CG11357	CG11357	1080.83	24.6005	Y	G	1
CG14229	CG14229	1104.71	32.4844	Y	G	1
CG42679	Lmpt	1112.71	20.8774	Y	G	1
CG14291	Sgsh	1136.83	75.5306	Y	G	1
CG10923	Klp67A	1173.13	46.7485	Y	G	1
CG7160	Cpr78E	1181.16	23.3474	Y	G	1
CG4930	EndoGI	1183.14	74.6792	Y	G	1
CG7035	Cbp80	1204.6	66.4772	Y	G	1
CG5753	stau	1221.79	28.9523	Y	G	1
CG12052	lola	1233.93	51.7899	Y	G	1
CG12008	kst	1276.87	47.5332	Y	G	1
CG6392	cmet	1321.4	30.9932	Y	G	1
CG11430	Orai	1322.81	17.8053	Y	G	1
CG8031	CG8031	1343.76	76.2869	Y	G	1
CG8549	CG8549	1355.75	53.1185	Y	G	1
CG4406	PIG-K	1363.97	58.6257	Y	G	1
CG10719	brat	1447.86	81.7538	Y	G	1
CG9854	hrg	1486.06	224.709	Y	G	1
CG15626	tank	1562.59	24.6052	Y	G	1
CG5792	Pih1D1	1600.77	56.4395	Y	G	1
CG5422	Rox8	1605.75	248.888	Y	G	1
CG5708	CG5708	1692.56	57.3216	Y	G	1
CG8573	su(Hw)	1721.69	67.7515	Y	G	1
CG13434	Nnf1a	1721.74	91.7619	Y	G	1
CG7664	crp	1764.51	52.9255	Y	G	1
CG3593	r-l	1891.95	72.6185	Y	G	1
CG9712	TSG101	1924.69	86.7192	Y	G	1
CG5202	escl	1959.63	16.7968	Y	G	1
CG32575	hang	2056.8	60.4718	Y	G	1
CG16788	RnpS1	2085	20.9785	Y	G	1
CG7583	CtBP	2113.81	252.001	Y	G	1
CG9577	CG9577	2125.83	120.702	Y	G	1
CG10225	RanBP3	2238.93	99.2981	Y	G	1
CG6889	tara	2286.96	74.1718	Y	G	1
CG8676	Hr39	2298.87	35.4136	Y	G	1
CG8114	pbl	2345.63	30.6039	Y	G	1
CG12399	Mad	2428.79	65.4668	Y	G	1
CG5836	SF1	2533.52	20.7146	Y	G	1
CG3008	CG3008	2540.88	23.2257	Y	G	1
CG11979	Rpb5	2665.52	166.668	Y	G	1
CG7734	shn	2702.25	9.93085	Y	G	1
CG7574	bip1	2773.1	112.416	Y	G	1
CG2161	Rga	2855.24	181.101	Y	G	1
CG4337	mtSSB	2882.51	129.411	Y	G	1
CG7897	Gp210	2944.69	143.694	Y	G	1
CG4993	PRL-1	2965.88	122.428	Y	G	1
CG14938	crol	3122.01	137.804	Y	G	1
CG4422	Gdi	3156.27	199.079	Y	G	1
CG10475	Jon65Ai	3444.82	0	Y	G	1
CG5444	Taf4	3466.82	43.6974	Y	G	1
CG9460	Spn42De	3531.38	3.09679	Y	G	1
CG7904	put	3893.57	49.9634	Y	G	1
CG12366	O-fut1	3934.53	156.74	Y	G	1
CG30011	gem	4216.02	48.599	Y	G	1
CG6598	Fdh	4372.88	270.118	Y	G	1
CG15083	CG15083	4599.56	113.247	Y	G	1
CG14217	Tao	4702.25	37.7511	Y	G	1
CG17090	Hipk	5117.12	34.6376	Y	G	1
CG5605	eRF1	5688.89	15.0701	Y	G	1
CG12051	Act42A	5937.91	1629.01	Y	G	1
CG12701	zld	6462.03	45.772	Y	G	1
CG18497	spen	6666.59	32.7795	Y	G	1
CG15304	Neb-cGP	6987.79	449.015	Y	G	1
CG17077	pnt	7351.09	24.2877	Y	G	1
CG7425	eff	8388.95	559.706	Y	G	1
CG17950	HmgD	9347.17	1332.2	Y	G	1
CG10578	DnaJ-1	12087.9	93.4591	Y	G	1
CG6998	ctp	16462.5	689.88	Y	G	1
CG33113	Rtnl1	17958.5	234.944	Y	G	1
CG7283	RpL10Ab	26077.7	4368.39	Y	G	1
CG32318	CG32318		2.63332	Y	G	1
CG17533	GstE8		4.06133	Y	G	1
CG31732	yuri		7.65182	Y	G	1
CG11062	Actbeta		7.69957	Y	G	1
CG43103	CG43103		10.4202	Y	G	1
CG43326	CG43326		12.7268	Y	G	1
CG43162	jvl		13.2608	Y	G	1
CG44002	CG44002		14.0532	Y	G	1
CG43161	Skeletor		15.1429	Y	G	1
CG34445	CG34445		17.1556	Y	G	1
CG40178	CG40178		18.7212	Y	G	1
CG43117	CG43117		19.2802	Y	G	1
CG8715	lig		20.8303	Y	G	1
CG7334	Sugb		21.2079	Y	G	1
CG18278	CG18278		21.9148	Y	G	1
CG43646	CG43646		24.0784	Y	G	1
CG12086	cue		25.1017	Y	G	1
CG4205	Fdx1		25.7008	Y	G	1
CG6586	tant		25.9547	Y	G	1
CG1725	dlg1		26.2166	Y	G	1
CG12113	IntS4		29.5292	Y	G	1
CG32067	simj		31.5934	Y	G	1
CG2845	Raf		32.8715	Y	G	1
CG42259	CG42259		35.8155	Y	G	1
CG13425	HnRNP-K		37.2957	Y	G	1
CG2072	Mad1		53.4962	Y	G	1
CG7865	Pngl		54.54	Y	G	1
CG6671	Ago		57.064	Y	G	1
CG33960	Sema2b		59.525	Y	G	1
CG17246	SdhA		61.7472	Y	G	1
CG5486	Usp47		68.8554	Y	G	1
CG9351	flfl		81.9462	Y	G	1
CG40129	Gprk1		82.6639	Y	G	1
CG1221	miple1		87.9872	Y	G	1
CG1715	Chchd3		108.409	Y	G	1
CG45050	CG45050		108.696	Y	G	1
CG10712	Chro		115.126	Y	G	1
CG4103	THG	95.1622	30.175	Y	G	1
CG8799	l(2)03659	145.457	54.8144	Y	G	1
CG12182	CG12182	205.059	12.0612	Y	G	1
CG17490	CG17490	513.272	15.2817	Y	G	1
CG5497	mRpS28	668.865	53.0597	Y	G	1
CG5281	CG5281	1568.85	26.2023	Y	G	1
CG10067	Act57B	2737.34	14.2519	Y	G	1
CG42233	CG42233		10.271	Y	G	1
CG42272	CG42272		10.8931	Y	G	1
CG5022	CG5022	4.18469	4.93638	Y	G	1
CG12256	CG12256	4.61638	1.00821	Y	G	1
CG11265	Trf4-1	5.54387	8.61901	Y	G	1
CG31875	CG31875	6.04706	2.96242	Y	G	1
CG10965	Corp	7.60816	86.4242	Y	G	1
CG14394	NijC	9.55056	3.68154	Y	G	1
CG15152	CG15152	11.0191	1.25897	Y	G	1
CG32788	Crg-1	11.2484	2.88016	Y	G	1
CG13848	pinta	21.3913	19.8932	Y	G	1
CG7106	lectin-28C	30.5909	11.6924	Y	G	1
CG11594	CG11594	31.1375	0.386081	Y	G	1
CG4610	CG4610	43.8274	11.3765	Y	G	1
CG17285	Fbp1	56.5915	51.5914	Y	G	1
CG10426	INPP5E	59.503	1.57269	Y	G	1
CG8420	CG8420	128.53	10.8418	Y	G	1
CG2909	CG2909	128.98	3.65474	Y	G	1
CG5249	Blimp-1	164.926	6.4855	Y	G	1
CG6912	CG6912	175.433	0.885582	Y	G	1
CG10496	TAF1C-like	175.711	14.405	Y	G	1
CG12047	mud	182.875	38.6495	Y	G	1
CG3905	Su(z)2	292.093	12.5545	Y	G	1
CG9614	pip	313.392	9.03129	Y	G	1
CG3616	Cyp9c1	345.087	30.9785	Y	G	1
CG9328	CG9328	368.5	29.8194	Y	G	1
CG3448	CG3448	468.089	11.7086	Y	G	1
CG14025	Bsg25D	477.388	10.4983	Y	G	1
CG4903	MESR4	563.142	24.5573	Y	G	1
CG4132	pkaap	574.104	21.1262	Y	G	1
CG5313	RfC3	586.648	63.0022	Y	G	1
CG18213	CG18213	640.843	18.2152	Y	G	1
CG11897	rdog	652.173	2.06621	Y	G	1
CG11907	Ent1	683.398	46.55	Y	G	1
CG1009	Psa	925.218	35.6325	Y	G	1
CG33198	pen-2	943.966	60.1665	Y	G	1
CG11084	pk	945.381	23.8263	Y	G	1
CG6963	gish	1069.13	53.3939	Y	G	1
CG8171	dup	1083.01	50.1207	Y	G	1
CG10391	Cyp310a1	1106.5	64.3641	Y	G	1
CG9008	CG9008	1403.98	53.2335	Y	G	1
CG33298	CG33298	1515.42	14.3874	Y	G	1
CG10539	S6k	1610.95	28.8373	Y	G	1
CG2849	Rala	1821.37	31.5476	Y	G	1
CG15784	CG15784	2137.29	17.1585	Y	G	1
CG9381	mura	2884.55	26.9278	Y	G	1
CG1799	ras	2970.36	122.084	Y	G	1
CG4272	Axud1	2981.14	16.2147	Y	G	1
CG5206	bon	4450.78	12.6648	Y	G	1
CG42562	CG42562		1.83412	Y	G	1
CG6794	Dif		2.4609	Y	G	1
CG33653	Cadps		3.00711	Y	G	1
CG44162	Strn-Mlck		6.18333	Y	G	1
CG42616	Cul3		39.3957	Y	G	1
CG3594	CG3594		69.9881	Y	G	1
CG5670	Atpalpha		234.933	Y	G	1
CG33140	CG33140	4.28087	0.0495549	N	N	1
CG2397	Cyp6a13	4.32367	0.485088	N	N	1
CG16857	bdl	4.40787	0.204436	N	N	1
CG8129	Srr	4.43549	0.360308	N	N	1
CG14039	qtc	4.47489	0.0370736	N	N	1
CG9036	Cpr56F	4.51694	0.262988	N	N	1
CG17109	CG17109	4.65295	0.428964	N	N	1
CG30104	NT5E-2	4.71885	0.301412	N	N	1
CG8663	nrv3	4.94812	0.409727	N	N	1
CG13032	CG13032	4.98607	0.0800934	N	N	1
CG4174	CG4174	5.05415	0.0476674	N	N	1
CG15444	ine	5.08991	0.359338	N	N	1
CG1944	Cyp4p2	5.23439	0.117736	N	N	1
CG15150	elfless	5.23833	0.112773	N	N	1
CG32381	unc-13-4A	5.31452	0.179908	N	N	1
CG18577	CG18577	5.58075	0.0681069	N	N	1
CG12245	gcm	5.59993	0.100764	N	N	1
CG5361	Alp13	5.88355	0	N	N	1
CG15236	CG15236	7.18037	0.0145529	N	N	1
CG9120	LysX	8.05869	0.218607	N	N	1
CG2560	Cpr11A	8.94114	1.61391	N	N	1
CG33665	CG33665		0	N	N	1
CG45770	CG45770		0	N	N	1
CG34215	CG34215		0	N	N	1
CG45781	DIP-λ		0.0269145	N	N	1
CG1180	LysE		0.0698007	N	N	1
CG42404	CG42404		0.335917	N	N	1
CG43114	CG43114		0.368393	N	N	1
CG40452	Snap25		0.691484	N	N	1
CG42363	CG42363		0.82001	N	N	1
CG32136	Tsp68C	4.71765	5.3825	Y	P	1
CG43079	nrm	5.2438	3.39461	Y	P	1
CG10344	CG10344	7.52259	192.198	Y	P	1
CG6055	CG6055	9.69988	2.14205	Y	P	1
CG7941	Cpr67Fa1	15.9011	3.52158	Y	P	1
CG18349	Cpr67Fa2	40.8141	13.8798	Y	P	1
CG31721	Trim9	69.4581	5.3944	Y	P	1
CG5966	CG5966	92.8423	7.47077	Y	P	1
CG17045	yellow-e3	105.933	37.2133	Y	P	1
CG18657	NetA	123.636	7.09395	Y	P	1
CG7201	CG7201	208.59	11.806	Y	P	1
CG18455	Optix	213.521	6.58829	Y	P	1
CG1342	Spn100A	250.531	19.8427	Y	P	1
CG3649	CG3649	303.439	21.3193	Y	P	1
CG1273	CG1273	348.316	19.3992	Y	P	1
CG15009	ImpL2	419.31	47.5706	Y	P	1
CG6013	CG6013	445.786	34.0408	Y	P	1
CG15212	CG15212	551.327	13.8576	Y	P	1
CG9850	sona	623.289	7.37779	Y	P	1
CG31728	l(2)k05911	691.411	28.7174	Y	P	1
CG8704	dpn	869.234	21.8268	Y	P	1
CG1869	Cht7	878.216	28.6339	Y	P	1
CG16885	Vajk2	974.512	50.251	Y	P	1
CG16733	St2	1087.76	28.3002	Y	P	1
CG32372	ltl	1167.8	48.4914	Y	P	1
CG8084	ana	1871.02	50.2606	Y	P	1
CG2999	unc-13	3003.41	28.6732	Y	P	1
CG8434	lbk	3005.6	53.6257	Y	P	1
CG30069	CG30069	3356.76	100.503	Y	P	1
CG18740	mor	3938.83	156.105	Y	P	1
CG17278	CG17278	16036.8	385.685	Y	P	1
CG33970	CG33970		10.2785	Y	P	1
CG31764	vir-1		14.1652	Y	P	1
CG6658	Ugt302K1		22.445	Y	P	1
CG6485	ND-24L	4.27145	0	N	P	1
CG13707	CG13707	4.63993	0.76416	N	P	1
CG8800	CG8800	4.90772	3.29774	Y	P	1
CG9733	CG9733	5.48248	1.09491	Y	P	1
CG10089	CG10089	5.85483	2.20961	Y	P	1
CG10868	orb	6.98501	2.14623	Y	P	1
CG12843	Tsp42Ei	10.7772	4.93737	Y	P	1
CG15546	CG15546	15.0233	8.37436	Y	P	1
CG18543	mtrm	17.6928	0.312567	Y	P	1
CG5096	CG5096	17.9764	5.37081	Y	P	1
CG32055	CG32055	38.4843	1.86897	Y	P	1
CG32521	CG32521	82.9056	11.0406	Y	P	1
CG4594	CG4594	122.996	13.5822	Y	P	1
CG8246	Poxn	250.718	5.11864	Y	P	1
CG42677	wb	278.461	5.50106	Y	P	1
CG1058	rpk	322.22	15.4659	Y	P	1
CG32029	Cpr66D	382.359	24.9244	Y	P	1
CG10916	CG10916	385.645	9.73025	Y	P	1
CG5451	Smu1	484.517	130.061	Y	P	1
CG42281	bun	500.251	68.0965	Y	P	1
CG8675	CG8675	541.511	39.0708	Y	P	1
CG12296	klu	642.522	21.72	Y	P	1
CG9576	Phf7	783.16	19.4946	Y	P	1
CG17952	LBR	1025.48	92.6986	Y	P	1
CG32767	CG32767	1641.89	14.9467	Y	P	1
CG5838	Dref	1683.01	79.0673	Y	P	1
CG9635	RhoGEF2	1728.14	56.724	Y	P	1
CG8651	trx	2221.04	21.5109	Y	P	1
CG4924	icln	2368.34	33.7149	Y	P	1
CG7590	scyl	4799.37	169.521	Y	P	1
CG10576	CG10576	6957.65	553.883	Y	P	1
CG31884	Trx-2	7015.16	495.091	Y	P	1
CG7008	Tudor-SN	7470.42	265.475	Y	P	1
CG4799	Pen	14244	478.47	Y	P	1
CG42516	CG42516		4.38691	Y	P	1
CG17104	CG17104		11.2504	Y	P	1
CG42584	Ir76a		13.1816	Y	P	1
CG41520	CG41520		14.6122	Y	P	1
CG34398	CG34398		21.0682	Y	P	1
CG1966	Acf		40.8267	Y	P	1
CG4943	Smurf		45.4667	Y	P	1
CG13432	qsm		166.839	Y	P	1
CG1417	slgA	1539.18	28.7642	Y	P	1
