# Supplementary material for: Genome-wide phenotypic RNAi screen in the Drosophila wing: global parameters
Source: G3 (Bethesda). 2021 Oct 2;11(12):jkab351. doi: 10.1093/g3journal/jkab351 (PMC8962446; doi:10.1093/g3journal/jkab351)
Supplement: jkab351_Supplementary_Data [file jkab351_supplementary_data.zip › GENETICS-G3-2021-402806-s04.xlsx]

## Sheet: Cell Cycle screen
Bjorklund et al. 2006
Annotation Symbol	Symbol	Phenotype in the wing screen
CG11282	caps	wt
CG42312	cno	wt				Phe	No phe	total
CG32057	dpr10	wt			n	199	131	330
CG7546	CG7546	wt			%	60.303	39.697	100
CG14327	CG14327	WA
CG13405	CG13405	PL/nec/S(s)
CG13679	CG13679	V+/WA
CG17994	CG17994	wt
CG18131	CG18131	wt
CG4619	CG4619	wt
CG17163	CG17163	wt
CG2556	CG2556	wt
CG9928	CG9928	wt
CG15544	CG15544	wt
CG6912	CG6912	wt
CG15099	CG15099	hinge
CG5902	CG5902	WD(w)
CG4554	CG4554	LL/PL/nW
CG13784	CG13784	wt
CG12057	CG12057	wt
CG31908	CG31908	wt
CG31732	yuri	wt
CG12159	CG12159	wt
CG11674	CG11674	wt
CG6329	CG6329	wt
CG8675	CG8675	wt
CG31142	CG31142	wt
CG3760	CG3760	wt
CG17122	CG17122	wt
CG10185	CG10185	wt
CG3880	CG3880	wt
CG9170	CG9170	wt // wt
CG7861	Tbce	WA (s)
CG9476	alphaTub85E	EPL/nec
CG10686	tral	WD
CG2092	scra	LP/nW
CG4869	betaTub97EWF	WM(s)/nW
CG9359	betaTub85D	WM(s)/nW
CG8416	Rho1	nW // S-P(s)
CG1258	pav	nW // S-P/CD
CG2331	TER94	PL/nW/S-P(s)
CG14895	Pak3	S(L)
CG9774	Rok	S/V+/WD
CG32149	RhoGAP71E	wt
CG1106	Gel	wt
CG10923	Klp67A	wt
CG12819	sle	wt
CG10067	Act57B	wt
CG11207	feo	PL/nW
CG32417	Myt1	WA
CG9748	bel	EPL
CG6376	E2f1	EPL // S-P
CG5179	Cdk9	EPL //S-P(s)/CD/WA
CG8104	nudE	WD(w)
CG7413	Rbf	LL
CG8610	Cdc27	LPL
CG8171	dup	nW
CG31258	Cenp-C	nW
CG12306	polo	PL
CG4654	Dp	PL/nec
CG5052	pim	PL/nW
CG14030	Bub1	S
CG1395	stg	S(s)
CG3938	CycE	S(s)
CG12165	Incenp	S(s)/CD
CG3658	CDC45L	S(s)/CD
CG5940	CycA	S(s)/CD // S-P(s)/CD
CG9938	WMdc80	S/CD
CG5072	Cdk4	S/CD
CG10572	Cdk8	S/V+
CG9772	Skp2	wt
CG17161	grp	wt
CG4336	rux	wt
CG17256	WMek2	wt
CG4965	twe	wt
CG11420	png	wt
CG4488	Wee1	wt
CG6913	WFer3	WA
CG9633	RpA-70	WA
CG17293	Wdr82	WA/WD
CG2102	cas	EPL
CG6711	Taf2	EPL
CG17437	wds	EPL/nec
CG7101	CG7101	EPL/nec
CG17209	CG17209	EPL/nec
CG5893	D	WD
CG5738	lolal	WD(s)
CG5575	ken	LL
CG6770	CG6770	LL/EPL/nec
CG3284	RpII15	LL/EPL/nec
CG8127	Eip75B	LPL
CG8367	cg	WM(s)/nW
CG1554	RpII215	nW
CG31196	14-3-3epsilon	nW/nec
CG1024	CG1024	PL/nec
CG7704	Taf5	PL/nW
CG8374	dmt	PL/nW/WF(s) // S-P(s)
CG7664	crp	S
CG1856	ttk	S
CG7583	CtBP	S-P
CG12352	san	S(s)/CD
CG9351	flfl	S(s)/V+
CG9045	Myb	S/CD
CG8651	trx	S/V-
CG7162	MED1	S/V+
CG10979	CG10979	wt
CG2009	bip2	wt
CG11322	DMAP1	wt
CG10543	CG10543	wt
CG10670	Gen	wt
CG11505	Larp4B	wt
CG4449	Rad60	wt
CG1602	CG1602	wt
CG31212	Ino80	wt
CG30011	gem	wt
CG3362	cWM-IIIB	wt
CG4930	EndoGI	wt
CG5093	Doc3	wt
CG5953	CG5953	wt
CG11513	armi	wt
CG12225	Spt6	wt
CG11844	vig2	wt
CG3163	CG3163	wt
CG1528	gammaCOP	LL //S-P(s)
CG7073	Sar1	PL
CG6223	betaCOP	PL
CG7961	alphaCOP	PL // S-P(s)
CG7864	Pex10	wt
CG32280	CG32280	wt
CG6757	SH3PX1	wt
CG7061	Rab3-GAP	wt
CG17180	CG17180	wt
CG8200	WFlo1	wt
CG10637	WMak	wt
CG10590	TM9SWF3	WA (w)
CG7608	Eig71Ec	S/V-L4/ / CD
CG4280	crq	wt
CG5408	trbl	WA(s)
CG7660	Pxt	LL
CG18012	Alg1	nW
CG5887	Desat1	S-P(s)/WA
CG10072	sgl	S(s)/V-(L4)
CG8891	CG8891	S/V+
CG1963	Pcd	wt
CG1315	Ass	wt
CG6805	CG6805	wt
CG3939	CG3939	wt
CG1417	slgA	wt
CG13848	pinta	wt
CG2155	v	wt
CG12118	CG12118	wt
CG10932	CG10932	wt
CG14232	CG14232	wt
CG3593	r-l	wt
WMo Phe+C1:C2	CG9666	wt
CG4317	Mipp2	wt
CG3820	WMup214	LL
CG7592	Obp99b	S(s)/WF
CG11956	SP1029	WA
CG12000	Prosbeta7	EPL/nec
CG16983	SkpA	EPL/nec
CG11981	Prosbeta3	EPL/nec
CG3329	Prosbeta2	EPL/nec
CG10230	Rpn9	EPL/nec
CG6932	CSWM6	EPL/nec
CG8725	CSWM4	EPL/nec
CG42320	Doa	EPL/nec // S-P
CG1341	Rpt1	EPL/nec // S-P(s)
CG7170	Jon66Cii	WD
CG4650	CG4650	WD
CG8593	qm	L
CG5650	Pp1-87B	L
CG3455	Rpt4	LL/EPL/nec
CG8711	Cul4	LL/PL/nec
CG8184	HUWE1	LL/PL/nec
CG32676	stx	WM(s)
CG3632	CG3632	WM(s)
CG32505	Pp4-19C	nW
CG4147	Hsc70-3	nW // S-P(s)
CG6897	bora	PL
CG1877	Cul1	PL
CG9556	alien	PL/WF(s)/S(s)/V+
CG16982	Roc1a	PL/nec/nW
CG12323	Prosbeta5	PL/nW
CG7033	CCT2	PL/nW
CG17520	CkIIalpha	S-P(s)
CG6593	Pp1alpha-96A	S-P(s)/nW
CG7177	Wnk	S(s)
CG15224	CkIIbeta	S(s)
CG3889	CSWM1b	S(s)/CD
CG42522	CSWM8	S/WA/V+
CG9302	CG9302	S/WM(w)/WD
CG6513	endos	V+(w)
CG11874	alpha-Man-Ib	wt
CG10443	Lar	wt
CG17348	drl	wt
CG11624	Ubi-p63E	wt
CG30025	CG30025	wt
CG6483	Jon65Aiii	wt
CG12169	Ppm1	wt
CG4183	Hsp26	wt
CG8174	SRPK	wt
CG14715	CG14715	wt
CG32019	bt	wt
CG3066	Sp7	wt
CG5604	Ufd4	wt
CG18174	Rpn11	wt
CG6173	Kal1	wt
CG14789	O-fut2	wt
CG2947	HIP-R	wt
CG1973	yata	wt
CG2096	flw	wt
CG13993	Pfdn1	wt
CG3107	CG3107	wt // wt
CG8495	RpS29	EPL
CG6779	RpS3	EPL/nec
CG5502	RpL4	EPL/nec
CG8615	RpL18	LL
CG3314	RpL7A	LL
CG9354	RpL34b	LL
CG4863	RpL3	LL
CG4918	RpLP2	LL
CG6141	RpL9	LL
CG15693	RpS20	LL
CG7490	RpLP0	LL
CG1821	RpL31	LL
CG7622	RpL36	LL
CG7283	RpL10Ab	LL
CG3997	RpL39	LL
CG13389	RpS13	LL
CG14792	sta	LL
CG8332	RpS15	LL
CG4046	RpS16	LL
CG7808	RpS8	LL
CG1524	RpS14a	LL
CG6846	RpL26	LL/EPL
CG2099	RpL35A	LL/EPL // PL/nec/nW
CG2960	RpL40	LL/EPL/nec
CG5827	RpL37A	LL/EPL/nec
CG5338	RpS19b	LL/EPL/nec
CG11522	RpL6	LL/EPL/nec
CG2168	RpS3A	LL/EPL/nec
CG6090	RpL34a	LL/EPL/nec
CG1263	RpL8	LL/EPL/nec
CG12775	RpL21	LL/EPL/nec
CG3203	RpL17	LL/EPL/nec
CG12324	RpS15Ab	LL/EPL/nec
CG8900	RpS18	LL/EPL/nec // S-P(s)
CG2033	RpS15Aa	LL/PL
CG7726	RpL11	LL/PL
CG4111	RpL35	LL/PL/nec
CG4651	RpL13	nW
CG4897	RpL7	PL
CG12740	RpL28	PL // S-P(s)
CG32409	CG32409	wt
CG11107	Dhx15	bs
CG9075	eIWF-4a	EPL
CG5119	pAbp	EPL/WM
CG1078	WFip1	EPL/nec
CG6375	pit	EPL/nec
CG6169	DCP2	EPL/nec
CG4878	eIWF3-S9	EPL/nec
CG15100	MetRS	EPL/nec // S/nec
CG32604	l(1)G0007	LL
CG9805	eIWF3-S10	LL
CG8749	snRWMP-U1-70K	LL/EPL
CG2163	Pabp2	LL/EPL/nec
CG3780	Spx	LL/EPL/nec
CG8954	Smg5	LL/EPL/nec
CG30342	Prp38	LL/EPL/nec // S-P
CG9667	CG9667	LL/PL/nec
CG10377	Hrb27C	PL/nec
CG3613	qkr58E-1	PL/nec/WD(s)
CG2910	nito	PL/nec/nW
CG5684	Pop2	PL/nW
CG5651	pix	PL/nW
CG1873	Ef1alpha100E	PL/nW
CG7111	Rack1	S(s)
CG31992	gw	S(s)
CG15532	hdc	S(s)/WF(s)
CG6315	fl(2)d	S(w)
CG4266	CG4266	S(w)
CG3436	CG3436	wt
CG32423	shep	wt
CG9854	hrg	wt
CG3570	CG3570	wt
CG40300	ago	wt
CG7138	r2d2	wt
CG2028	CkIalpha	LP/ nW // S(s)/WA(s)
CG4257	Stat92E	LPL/S(s)
CG33956	kay	WM
CG7850	puc	PL // S-P(s)
CG12437	raw	PL/nW
CG8222	Pvr	PL/nW // S-P
CG5092	Tor	S
CG1891	sax	S-P(w)
CG14211	MKP-4	S-P/nW
CG5671	Pten	S(L)
CG4006	Akt1	S(s)
CG10539	S6k	S(w)
CG14226	dome	S/WA/V+
CG14977	CG14977	V+(w)
CG6147	Tsc1	wt
CG15009	ImpL2	wt
CG7717	Mekk1	wt
CG18090	Dsk	wt
CG9209	vap	wt
CG5189	CG5189	wt
CG1857	nec	wt
CG7097	hppy	wt
CG3837	Sdr	wt
CG7223	htl	wt
CG5248	loco	wt
CG7074	mio	wt
CG43119	Ect4	wt
CG8285	boss	wt
CG34403	pan	wt
CG3086	MAPk-Ak2	wt
CG12244	lic	wt
CG7597	Cdk12	wt // S-P(s)
CG4589	Letm1	EPL
CG13387	emb	EPL/S(s)
CG32000	CG32000	wt
CG4536	iav	wt
CG9194	CG9194	wt
CG9981	CG9981	wt
CG7943	CG7943	wt
CG18660	WMckx30C	wt
CG4495	CG4495	wt
CG1907	CG1907	wt

## Sheet: Cell death screen
Chew et al. 2009
Annotation Symbol	Symbol	Phenotype in the wing screen
CG5370	Dcp-1	S(s)
CG8091	Dronc	wt
CG6829	Dark	wt
CG7788	Drice	wt			Phe	WMo Phe	total
CG15021	CG15021	WA(w)V+(w)		n	33	33	66
CG14401	CG14401	wt		%	50	50	0
CG15278	CG15278	wt
CG15597	CG15597	WM
CG8950	CG8950	wt
CG13613	CG13613	wt
CG14735	CG14735	wt
CG2221	l(1)G0289	wt
CG5476	TwdlWM	wt
CG16874	Vm32E	wt
CG4182	yellow-c	wt
CG32304	obst-I	wt // wt
CG8936	Arpc3B	EPL/nec
CG9985	sktl	PL // S-P(s)
CG7438	Myo31DWF	wt
CG11081	PlexA	wt
CG3501	EMC8-9	wt
CG2275	Jra	WA
CG8344	RpIII128	EPL
CG8765	CG8765	EPL
CG17209	CG17209	EPL/nec
CG9305	Bdp1	nW
CG4184	MED15	S
CG6755	EloA	S(w)
CG9045	Myb	S/CD
CG10002	fkh	wt
CG10269	D19A	wt
CG11290	enok	wt
CG31789	CG31789	wt
CG4074	CG4074	WA/V+(w)
CG1882	CG1882	EPL/nec
CG5778	BomT3	S/WF(s)
CG32282	Drsl4	wt
CG1065	Scsα1	EPL/nec
CG33147	Hs3st-A	EPL/nec
CG2246	CG2246	WD(s) // wt
CG4604	GLaz	LL
CG6364	Uck	nW
CG10234	Hs2st	S(w)
CG11438	nAChRbeta1	wt
CG32626	AMPdeam	wt // wt
CG7275	mTerf5	LL/EPL/nec
CG9038	UBL3	wt
CG7118	Jon66Ci	wt
CG7756	Hsc70-2	wt
CG9374	Lkb1	wt
CG11276	RpS4	LL
CG7808	RpS8	LL
CG8415	RpS23	LL
CG9177	eIWF5	EPL/nec/S(s)
CG10377	Hrb27C	PL/nec
CG14543	CG14543	PL/nW
CG1666	Hlc	wt
CG6143	Pep	wt
CG8309	eIWF3m	wt
CG9753	AdoR	LL/EPL/nec
CG17090	Hipk	S(s)/WM
CG8029	VhaAC45	EPL/nec
CG8527	ppk23	V+(WMw)
CG5670	Atpalpha	wt
CG12837	Tsp42Er	wt
CG18817	Tsp42Ea	wt

## Sheet: EGFR 2014
Ashton-Beaucage et al. 2014
Annotation Symbol	Symbol	Phenotype in the wing screen
CG15630	fipi	wt
CG31538	CG31538	S/V+			Phe	WMo Phe	total
CG11993	Mst85C	V+ (w)		n	165	92	257
CG30416	CG30416	wt		%	64.2023	35.7977	100
CG5281	CG5281	wt
CG6912	CG6912	wt
CG17104	CG17104	S(w)
CG12426	CG12426	wt
CG11413	CG11413	wt
CG13164	CG13164	wt
CG15365	CG15365	wt
CG15125	CG15125	wt
CG14326	CG14326	wt
CG13784	CG13784	wt
CG3520	CG3520	wt
CG14351	haf	EPL
CG6860	Lrch	wt
CG7727	Appl	wt
CG30023	sprt	wt
CG33253	CG33253	wt
CG34383	CG34383	wt
CG16963	Crys	wt
CG10529	Lcp65Ae	wt
CG11526	Strip	EPL/nec
CG4898	Tm1	LL/EPL/nec // S-P(s)
CG3403	Mob4	nW
CG1913	alphaTub84B	PL
CG17870	14-3-3ζ	S
CG7581	Bub3	S(CD)
CG8978	Arpc1	S(s)
CG2049	Pkn	V+(w)
CG16757	Spn	wt
CG30440	CG30440	wt
CG9426	CG9426	EPL/nec
CG5166	Atx2	WF(s)/S(s) // S(s)
CG2092	scra	LP/nW
CG1258	pav	nW // S-P/CD
CG30084	Zasp52	wt
CG31158	Efa6	wt
CG13345	tum	nW/S-P(s)
CG9096	CycD	wt
CG8233	Rcd1	EPL/nec
CG1135	Rcd5	EPL/nec
CG8739	stmA	EPL/nec
CG7413	Rbf	LL
CG8610	Cdc27	LPL
CG12306	polo	PL
CG6759	Cdc16	S(s)
CG9283	Cpr76Ba	wt
CG3707	wapl	WA/S
CG32742	Cdc7	WA/S(s)
CG5179	Cdk9	EPL //S-P(s)/CD/WA
CG10498	Cdk2	LP/nW // S-P(s)/WA
CG8114	pbl	nW
CG4654	Dp	PL/nec
CG14030	Bub1	S
CG3938	CycE	S(s)
CG1395	stg	S(s)
CG11295	l(2)dtl	S/CD
CG18041	dgt1	EPL/nec
CG12661	CG12661	EPL/nec // S-P(w)
CG10042	MBD-R2	EPL/nW // S-P(s)
CG1603	CG1603	WD
CG14514	Brd8	LL
CG17912	BuGZ	PL/nec
CG16903	CG16903	PL/nec
CG7771	sim	S/V+/WA
CG43689	CG43689	wt
CG3743	MTWF-1	wt
CG18186	Oxp	wt
CG9740	Ibf2	wt
CG15601	CG15601	wt
CG7144	LKRSDH	wt
CG6711	Taf2	EPL
CG11990	hyx	EPL // S-P(s)
CG9802	SMC3	EPL/nec
CG4817	Ssrp	EPL/nec
CG7128	Taf8	EPL/nec/nW
CG1030	Scr	Haltere
CG43934	Hr4	WD
CG17603	Taf1	LL/EPL
CG32211	Taf6	LL/EPL/nec
CG32180	Eip74EWF	WM(wm)
CG15319	nej	nW
CG1057	MED31	PL/nec/nW
CG7704	Taf5	PL/nW
CG4236	Caf1-55	S-P(s) / / S-P
CG4936	CG4936	S(s)
CG5488	B-H2	S(w)
CG9045	Myb	S/CD
CG33554	WMipped-A	S/CD
CG7368	CG7368	S/V-/WS (ds)
CG12254	MED25	S/V+
CG10037	vvl	V-
CG6964	Gug	wt
CG11202	org-1	wt
CG10571	ara	wt
CG1130	scrt	wt
CG42311	grh	wt
CG12690	CHES-1-like	wt
CG34360	Glut4EWF	wt
CG40351	Set1	wt
CG10488	eyg	wt
CG32296	Mrtf	wt
CG10278	GATAe	wt
CG32133	Ptip	wt
CG9650	CG9650	wt
CG11551	ind	wt
CG3992	srp	wt
CG11194	Hey	wt
CG42332	Camta	wt
CG31627	CG31627	wt
CG6842	Vps4	EPL/nW
CG7773	fidipidine	LL/LP/nec
CG8465	Ankle2	PL/nW
CG4457	Srp19	PL/S-P(s)
CG1657	Gapvd1	wt
CG8331	CG8331	wt
CG13626	Syx18	EPL // S-P
CG33558	mim	wt
CG32464	mtd	EPL
CG10367	Hmgcr	EPL
CG8128	CG8128	wt
CG5231	Las	wt
CG11425	CG11425	wt
CG10962	CG10962	wt
CG5177	CG5177	LL/EPL/nec
CG1799	ras	S/WS (dp)
CG7365	CG7365	wt
CG5793	CG5793	wt
CG14077	CG14077	wt
CG1404	Ran	PL // S-P
CG2637	WFs(2)Ket	PL/nW
CG10198	WMup98-96	PL/S-P(s)
CG4453	WMup153	wt
CG14176	Or67b	wt
CG5006	Or33c	WA (w)
CG1519	Prosalpha7	EPL
CG3329	Prosbeta2	EPL/nec
CG3416	Rpn8	EPL/nec
CG18495	Prosalpha1	EPL/nec
CG11981	Prosbeta3	EPL/nec
CG7762	Rpn1	EPL/nec
CG5650	Pp1-87B	L
CG42641	Rpn3	LL/EPL/nec
CG5486	Usp47	PL
CG3469	betaggt-I	PL/nW
CG18174	Rpn11	wt
CG4157	Rpn12	wt
CG12218	mei-P26	wt
CG5289	Rpt2	wt
CG42252	mmd	wt
CG6932	CSWM6	EPL/nec
CG7436	WMmt	EPL/nW/nec
CG32479	Usp10	PL
CG16982	Roc1a	PL/nec/nW
CG7177	Wnk	S(s)
CG6700	CG6700	wt
CG2105	Corin	wt
CG17302	Prosbeta4R2	wt
CG12489	dnr1	wt
CG1906	alph	wt
CG6233	Ufd1-like	wt
CG8495	RpS29	EPL
CG6779	RpS3	EPL/nec
CG7808	RpS8	LL
CG1883	RpS7	LL
CG3314	RpL7A	LL
CG1475	RpL13A	LL/EPL/nec
CG2168	RpS3A	LL/EPL/nec
CG5931	l(3)72Ab	EPL
CG8021	SLIRP2	EPL
CG9075	eIWF-4a	EPL
CG8427	SmD3	EPL // S-P(s)
CG1078	WFip1	EPL/nec
CG6876	Prp31	EPL/nec
CG6841	CG6841	EPL/nec
CG10228	Pcf11	EPL/nec
CG6322	U4-U6-60K	EPL/nec
CG42670	ps	EPL/nec
CG6686	CG6686	EPL/nec
CG7288	Usp39	EPL/nec
CG8781	tsu	WD(s)
CG16941	Sf3a1	LL
CG5352	SmB	LL
CG2063	CG2063	LL
CG5519	Prp19	LL
CG4153	eIWF-2beta	LL
CG6197	fand	LL
CG1420	Slu7	LL
CG8877	Prp8	LL/EPL
CG1249	SmD2	LL/EPL
CG10754	Sf3a2	LL/EPL
CG10418	CG10418	LL/EPL
CG3780	Spx	LL/EPL/nec
CG1017	Mfap1	LL/EPL/nec
CG9998	U2af50	LL/EPL/nec
CG13900	Sf3b3	LL/EPL/nec
CG6905	Cdc5	LL/EPL/nec
CG3058	Dim1	LL/EPL/nec
CG30342	Prp38	LL/EPL/nec // S-P
CG13298	Sf3b6	LL/EPL/nW
CG3193	crn	nW/S-P
CG9401	mago	PL/nec
CG10811	eIWF4G	PL/nec
CG10333	CG10333	PL/nec/nW
CG1676	cactin	PL/nW
CG16788	RnpS1	wt
CG4849	CG4849	wt
CG9983	Hrb98DE	wt
CG17768	CG17768	wt
CG2926	CG2926	wt
CG9412	rin	WA
CG9946	eIWF-2alpha	LL
CG7564	CG7564	LL/EPL/ nW
CG6946	glo	LL/S/V+
CG43738	cpo	LLE
CG2910	nito	PL/nec/nW
CG8426	WMot3	PL/nW
CG8730	drosha	S(s)
CG3542	CG3542	wt
CG10384	CG10384	wt
CG4268	Pitslre	EPL/nec // wt
CG17494	Slmap	LPL/nW
CG15793	Dsor1	nW // V-
CG7392	Cka	PL // S-P(s)
CG2976	WFnta	PL/WF(s)/S-P// +
CG12559	rl	PL/nW // V-/S
CG8878	CG8878	S-P(s)
CG10158	WFgop2	S(s)/WD(s)
CG12019	Cdc37	S(s)/V-
CG2845	Raf	S/V-
CG7892	nmo	S/V+/WA
CG6556	cnk	V-
CG2899	ksr	V-/S
CG16766	TyrRII	wt
CG5383	PSR	wt
CG7395	sWMPWF-R	wt
CG5407	Sur-8	wt
CG7597	Cdk12	wt // +B1:C143S-P(s)
CG8639	Cirl	WF/V-
CG1921	sty	LL
CG4722	bib	WM(w)/S(w)/WD(w)
CG12072	wts	PL // S(L)
CG10491	vn	PL/nec/nW
CG42317	Csk	S/WS (lan)
CG1804	kek6	wt
CG12199	kek5	wt
CG6667	dl	wt
CG6743	WMup107	EPL/nec
CG13281	Cas	PL // PL
CG43388	Hk	wt
CG7459	Ctr1B	wt
CG3638	CG3638	LL/EPL/nec
CG1448	Inx3	wt
CG13743	CG13743	wt
CG12348	Sh	wt

## Sheet: Bristles pnr
Mummery-Widmer et al. 2009
Annotation Symbol	Phenotype in the wing screen	Bristles
CG3201	WA	Loss of bristles
CG6333	WA	Loss of bristles				Phe	WMo Phe	total
CG9623	WA	Loss of bristles		Q(-)	n	243	211	454
CG1105	WA	Loss of bristles			%	53.5242	46.4758	100
CG14022	WA	Loss of bristles		Q(+)	n	119	144	263
CG10061	WA	Loss of bristles			%	45.2471	54.7529	100
CG17769	WA	Loss of bristles
CG33274	WA	Loss of bristles
CG12030	WA	Loss of bristles
CG7120	WA (s)/V+(w)	Loss of bristles
CG8260	WA (w)	Loss of bristles
CG7611	WA // WD(w)	Loss of bristles
CG4889	WA(WF)	Loss of bristles
CG4107	WA(w)	Loss of bristles
CG31509	WA/WD	Loss of bristles
CG8409	WA/WD/S	Loss of bristles
CG3707	WA/S	Loss of bristles
CG32742	WA/S(s)	Loss of bristles
CG12859	EPL	Loss of bristles
CG1119	EPL	Loss of bristles
CG7586	EPL	Loss of bristles
CG8765	EPL	Loss of bristles
CG4589	EPL	Loss of bristles
CG8268	EPL	Loss of bristles
CG4412	EPL	Loss of bristles
CG31058	EPL	Loss of bristles
CG10320	EPL/nec	Loss of bristles
CG15185	EPL/nec	Loss of bristles
CG5543	EPL/nec	Loss of bristles
CG6603	EPL/nec	Loss of bristles
CG30290	EPL/nec	Loss of bristles
CG7630	EPL/nec	Loss of bristles
CG12079	EPL/nec	Loss of bristles
CG12499	EPL/nec	Loss of bristles
CG13348	EPL/nec	Loss of bristles
CG17856	EPL/nec	Loss of bristles
CG1970	EPL/nec	Loss of bristles
CG6022	EPL/nec	Loss of bristles
CG7654	EPL/nec	Loss of bristles
CG9160	EPL/nec	Loss of bristles
CG13623	EPL/nec	Loss of bristles
CG1575	EPL/nec	Loss of bristles
CG9603	EPL/nec	Loss of bristles
CG2647	EPL/nec	Loss of bristles
CG14724	EPL/nec	Loss of bristles
CG9802	EPL/nec	Loss of bristles
CG31020	EPL/nec	Loss of bristles
CG3735	EPL/nec	Loss of bristles
CG5018	EPL/nec	Loss of bristles
CG10953	EPL/nec	Loss of bristles
CG6463	EPL/nec	Loss of bristles
CG9140	EPL/nec // WD(s)/nec	Loss of bristles
CG9900	EPL/nec // wt	Loss of bristles
CG4169	EPL/nec // wt	Loss of bristles
CG11416	EPL/nec/nW	Loss of bristles
CG8887	WWF(s) // V+(Cva)	Loss of bristles
CG6038	WD	Loss of bristles
CG11851	WD (s)	Loss of bristles
CG11924, CG4013	WD // S-P(w)/wt	Loss of bristles
CG2813	WD(s)	Loss of bristles
CG6666	WD(s)	Loss of bristles
CG6512	WD(s)	Loss of bristles
CG9261	WD(s)	Loss of bristles
CG8728	WD(s)	Loss of bristles
CG6583	WD(s)	Loss of bristles
CG9249	WD(s)/WWF	Loss of bristles
CG7883	WD(s)/S	Loss of bristles
CG3608	WD	Loss of bristles
CG3839	WD/S	Loss of bristles
CG8593	L	Loss of bristles
CG33543	LL	Loss of bristles
CG3213	LL	Loss of bristles
CG8189	LL	Loss of bristles
CG5788	LL	Loss of bristles
CG2990	LL/EPL	Loss of bristles
CG4757	LL/EPL	Loss of bristles
CG11274	LL/EPL	Loss of bristles
CG4875	LL/EPL	Loss of bristles
CG7564	LL/EPL/ nW	Loss of bristles
CG10657	LL/EPL/nec	Loss of bristles
CG6020	LL/EPL/nec	Loss of bristles
CG32575	LL/EPL/nec	Loss of bristles
CG31229	LL/EPL/nec	Loss of bristles
CG11859	LL/EPL/nec	Loss of bristles
CG3825	LL/EPL/nec	Loss of bristles
CG32185	LL/EPL/nec/nW	Loss of bristles
CG8764	LL/PL	Loss of bristles
CG11267	LL/PL/nec	Loss of bristles
CG31439	LL/PL/nec	Loss of bristles
CG8711	LL/PL/nec	Loss of bristles
CG6946	LL/S/V+	Loss of bristles
CG18013	WM	Loss of bristles
CG10108	WM	Loss of bristles
CG3936	WM	Loss of bristles
CG8239	WM(s)	Loss of bristles
CG8890	WM(s)	Loss of bristles
CG6834	WM(s)	Loss of bristles
CG6219	WM(s)	Loss of bristles
CG12366	WM(s)/nW	Loss of bristles
CG4173	WM(w)	Loss of bristles
CG6084	WM(w)	Loss of bristles
CG6875	WM(w)	Loss of bristles
CG11166	WM/Q	Loss of bristles
CG18803	WM/S(s)/WWF	Loss of bristles
CG3258	nW	Loss of bristles
CG10850	nW	Loss of bristles
CG11419	nW	Loss of bristles
CG9383	nW	Loss of bristles
CG3060	nW	Loss of bristles
CG5148	nW // S(s)	Loss of bristles
CG32767	nW/Q	Loss of bristles
CG12653	nW/PL	Loss of bristles
CG13345	nW/S-P(s)	Loss of bristles
CG4804	WP	Loss of bristles
CG8937	PL	Loss of bristles
CG12217	PL	Loss of bristles
CG12052	PL	Loss of bristles
CG14476	PL/WD(s)	Loss of bristles
CG32813	PL/WD(s)	Loss of bristles
CG32707	PL/WM(s)	Loss of bristles
CG10377	PL/nec	Loss of bristles
CG3228	PL/nec	Loss of bristles
CG3944	PL/nec	Loss of bristles
CG9350	PL/nec	Loss of bristles
CG7494	PL/nec	Loss of bristles
CG1648	PL/nec	Loss of bristles
CG10553	PL/nec/WD(s)	Loss of bristles
CG34316, CG4247	PL/nec/WD(s)	Loss of bristles
CG31478	PL/nec/WD(s)	Loss of bristles
CG8946	PL/nec/S(s)	Loss of bristles
CG13933	PL/nW	Loss of bristles
CG5052	PL/nW	Loss of bristles
CG7471	PL/nW // S-P(s)	Loss of bristles
CG10691	PL/S(s)V-	Loss of bristles
CG8696	S	Loss of bristles
CG8914	S	Loss of bristles
CG13046	S	Loss of bristles
CG6392	S	Loss of bristles
CG10825	S	Loss of bristles
CG1116	S	Loss of bristles
CG9378	S	Loss of bristles
CG14549	S	Loss of bristles
CG18214	S /V(-L2)/WA	Loss of bristles
CG3298	S-P	Loss of bristles
CG4692	S-P(s)	Loss of bristles
CG8881	S-P(s) // S-P	Loss of bristles
CG7581	S/CD	Loss of bristles
CG4599	S(L)	Loss of bristles
CG5460	S(L)/V-(2-5)	Loss of bristles
CG11066	S(s)	Loss of bristles
CG1395	S(s)	Loss of bristles
CG31992	S(s)	Loss of bristles
CG4936	S(s)	Loss of bristles
CG8730	S(s)	Loss of bristles
CG1512	S(s)	Loss of bristles
CG6759	S(s)	Loss of bristles
CG8978	S(s)	Loss of bristles
CG8735	S(s)	Loss of bristles
CG2158	S(s)/WA	Loss of bristles
CG12892	S(s)/WA(s)/V+(w)	Loss of bristles
CG7935	S(s)/WA/V+	Loss of bristles
CG2222	S(s)/CD	Loss of bristles
CG1616	S(s)/CD	Loss of bristles
CG4082	S(s)/CD	Loss of bristles
CG7538	S(s)/CD	Loss of bristles
CG10667	S(s)/CD	Loss of bristles
CG3658	S(s)/CD	Loss of bristles
CG12352	S(s)/CD	Loss of bristles
CG4039	S(s)/CD	Loss of bristles
CG12165	S(s)/CD	Loss of bristles
CG12265	S(s)/CD	Loss of bristles
CG5313	S(s)/CD	Loss of bristles
CG5940	S(s)/CD // S-P(s)/CD	Loss of bristles
CG9187	S(s)/CD // S/CD	Loss of bristles
CG8944	S(s)WWF	Loss of bristles
CG12131	S(s)/WD	Loss of bristles
CG14414	S(s)/WD	Loss of bristles
CG6308	S(s)/WD	Loss of bristles
CG1442	S(s)/WD	Loss of bristles
CG6230	S(s)/WD(s)	Loss of bristles
CG17090	S(s)/WM	Loss of bristles
CG3401	S(s)/WM	Loss of bristles
CG5222	S(s)/V-(L4)	Loss of bristles
CG7037	S(s)/V+	Loss of bristles
CG9351	S(s)/V+	Loss of bristles
CG14999	S(s)/V+	Loss of bristles
CG12124	S(s)CD	Loss of bristles
CG10234	S(w)	Loss of bristles
CG2245	S(w)	Loss of bristles
CG5857	S(w)	Loss of bristles
CG5877	S(w)	Loss of bristles
CG10776	S(w)	Loss of bristles
CG9862	S(w)/WD(w)	Loss of bristles
CG17683	S(w)/Q	Loss of bristles
CG3927	S(w)/V+(w)	Loss of bristles
CG6703	S/WA	Loss of bristles
CG7558	S/WA	Loss of bristles
CG2272	S/WA	Loss of bristles
CG13343	S/WA/V-	Loss of bristles
CG1584	S/CD	Loss of bristles
CG33554	S/CD	Loss of bristles
CG34315, CG4088	S/CD	Loss of bristles
CG7833	S/CD	Loss of bristles
CG6963	S/CD	Loss of bristles
CG8705	S/CD	Loss of bristles
CG10800	S/CD	Loss of bristles
CG5072	S/CD	Loss of bristles
CG16734	S/WD/V-(cvp)	Loss of bristles
CG8664	S/WM/V-	Loss of bristles
CG10117	S/V-	Loss of bristles
CG8651	S/V-	Loss of bristles
CG4792	S/V-(4-5)	Loss of bristles
CG8886	S/V-(cvp)/WD(w)	Loss of bristles
CG1101	S/V-(L5)	Loss of bristles
CG3696	S/V+	Loss of bristles
CG10572	S/V+	Loss of bristles
CG7838	S/V+(WM)	Loss of bristles
CG9034	S/V+(s)	Loss of bristles
CG10851	S/V+(s)/WA	Loss of bristles
CG6098	S/V+(s)/WM(w)	Loss of bristles
CG8806	S/V+(w) // wt	Loss of bristles
CG33785, CG33786	S/V+/PL	Loss of bristles
CG6817	S/w)	Loss of bristles
CG9901	S	Loss of bristles
CG15457	Q	Loss of bristles
CG10363	V-	Loss of bristles
CG10037	V-	Loss of bristles
CG18497	V-	Loss of bristles
CG1084	V-(cv)	Loss of bristles
CG1634	V-(cv)/WS (Lan)/S	Loss of bristles
CG30172	V-(cvp)	Loss of bristles
CG1800	V-(L4)	Loss of bristles
CG10802	V-(s)/S(s)	Loss of bristles
CG10289	V-(w)LIV	Loss of bristles
CG9218	V+	Loss of bristles
CG2938	V+(Dl)/S	Loss of bristles
CG2855	V+(WM)	Loss of bristles
CG17556, CG3678	V+(WM)/V-/S(s)	Loss of bristles
CG30149	V+(w)	Loss of bristles
CG1688	V+(w)	Loss of bristles
CG14658	V+/WA	Loss of bristles
CG4998	WS (dp)	Loss of bristles
CG3903	WS (lan)	Loss of bristles
CG10718	wt	Loss of bristles
CG11156	wt	Loss of bristles
CG11897	wt	Loss of bristles
CG12713	wt	Loss of bristles
CG12847	wt	Loss of bristles
CG13162	wt	Loss of bristles
CG13175, CG33964	wt	Loss of bristles
CG13935	wt	Loss of bristles
CG14562	wt	Loss of bristles
CG14622	wt	Loss of bristles
CG14759	wt	Loss of bristles
CG15025	wt	Loss of bristles
CG1520	wt	Loss of bristles
CG15329	wt	Loss of bristles
CG15524	wt	Loss of bristles
CG15653	wt	Loss of bristles
CG16711	wt	Loss of bristles
CG1693	wt	Loss of bristles
CG18672	wt	Loss of bristles
CG1878	wt	Loss of bristles
CG1998	wt	Loss of bristles
CG2321	wt	Loss of bristles
CG2669	wt	Loss of bristles
CG31517	wt	Loss of bristles
CG31774	wt	Loss of bristles
CG3178	wt	Loss of bristles
CG31954	wt	Loss of bristles
CG32975	wt	Loss of bristles
CG33131	wt	Loss of bristles
CG33264	wt	Loss of bristles
CG33472	wt	Loss of bristles
CG40351	wt	Loss of bristles
CG42249	wt	Loss of bristles
CG4468	wt	Loss of bristles
CG4649	wt	Loss of bristles
CG6151	wt	Loss of bristles
CG6340	wt	Loss of bristles
CG6384	wt	Loss of bristles
CG6605	wt	Loss of bristles
CG6639	wt	Loss of bristles
CG6754	wt	Loss of bristles
CG7184	wt	Loss of bristles
CG7189	wt	Loss of bristles
CG7295	wt	Loss of bristles
CG7409	wt	Loss of bristles
CG8009	wt	Loss of bristles
CG8080	wt	Loss of bristles
CG9461	wt	Loss of bristles
CG9949	wt	Loss of bristles
CG10922	wt	Loss of bristles
CG1153	wt	Loss of bristles
CG12092	wt	Loss of bristles
CG12143	wt	Loss of bristles
CG12621	wt	Loss of bristles
CG12797	wt	Loss of bristles
CG1319	wt	Loss of bristles
CG13521	wt	Loss of bristles
CG13674	wt	Loss of bristles
CG13889	wt	Loss of bristles
CG14000	wt	Loss of bristles
CG14113	wt	Loss of bristles
CG15116	wt	Loss of bristles
CG16908	wt	Loss of bristles
CG17052	wt	Loss of bristles
CG17321	wt	Loss of bristles
CG17636	wt	Loss of bristles
CG17665	wt	Loss of bristles
CG1871	wt	Loss of bristles
CG3041	wt	Loss of bristles
CG3069	wt	Loss of bristles
CG3104	wt	Loss of bristles
CG31320	wt	Loss of bristles
CG31406	wt	Loss of bristles
CG31477	wt	Loss of bristles
CG3192	wt	Loss of bristles
CG32031	wt	Loss of bristles
CG32133	wt	Loss of bristles
CG3225	wt	Loss of bristles
CG32409	wt	Loss of bristles
CG32763	wt	Loss of bristles
CG33107	wt	Loss of bristles
CG34401	wt	Loss of bristles
CG34409	wt	Loss of bristles
CG34422	wt	Loss of bristles
CG3733	wt	Loss of bristles
CG4078	wt	Loss of bristles
CG4116	wt	Loss of bristles
CG4143	wt	Loss of bristles
CG5463	wt	Loss of bristles
CG5535	wt	Loss of bristles
CG6258	wt	Loss of bristles
CG6871	wt	Loss of bristles
CG6976	wt	Loss of bristles
CG7272	wt	Loss of bristles
CG7365	wt	Loss of bristles
CG7855	wt	Loss of bristles
CG8008	wt	Loss of bristles
CG8680	wt	Loss of bristles
CG9147	wt	Loss of bristles
CG9594	wt	Loss of bristles
CG9597	wt	Loss of bristles
CG9790	wt	Loss of bristles
CG9806	wt	Loss of bristles
CG14544	wt	Loss of bristles
CG15443	wt	Loss of bristles
CG32203	wt	Loss of bristles
CG32206	wt	Loss of bristles
CG4208	wt	Loss of bristles
CG8142	wt	Loss of bristles
CG9596	wt	Loss of bristles
CG13606	wt	Loss of bristles
CG14208, CG14209	wt	Loss of bristles
CG14757	wt	Loss of bristles
CG14835	wt	Loss of bristles
CG2615	wt	Loss of bristles
CG2974	wt	Loss of bristles
CG30369	wt	Loss of bristles
CG30389	wt	Loss of bristles
CG3683	wt	Loss of bristles
CG42250	wt	Loss of bristles
CG5189	wt	Loss of bristles
CG5803	wt	Loss of bristles
CG5813	wt	Loss of bristles
CG6944	wt	Loss of bristles
CG7039	wt	Loss of bristles
CG7281	wt	Loss of bristles
CG9772	wt	Loss of bristles
CG9850	wt	Loss of bristles
CG9920	wt	Loss of bristles
CG1569	wt	Loss of bristles
CG12880	wt	Loss of bristles
CG12986	wt	Loss of bristles
CG3665	wt	Loss of bristles
CG13137	wt	Loss of bristles
CG15110	wt	Loss of bristles
CG15642	wt	Loss of bristles
CG5599	wt	Loss of bristles
CG14480, CG6501	wt	Loss of bristles
CG16886	wt	Loss of bristles
CG1620	wt	Loss of bristles
CG14407	wt	Loss of bristles
CG2898	wt	Loss of bristles
CG5248	wt	Loss of bristles
CG5640	wt	Loss of bristles
CG5692	wt	Loss of bristles
CG16820	wt	Loss of bristles
CG2931	wt	Loss of bristles
CG11253	wt	Loss of bristles
CG5055	wt	Loss of bristles
CG9126	wt	Loss of bristles
CG9470	wt	Loss of bristles
CG32436	wt	Loss of bristles
CG10979	wt	Loss of bristles
CG14193	wt	Loss of bristles
CG14721	wt	Loss of bristles
CG8094	wt	Loss of bristles
CG4696	wt	Loss of bristles
CG11282	wt	Loss of bristles
CG2183	wt	Loss of bristles
CG11101	wt	Loss of bristles
CG11592	wt	Loss of bristles
CG11597	wt	Loss of bristles
CG12333	wt	Loss of bristles
CG13708	wt	Loss of bristles
CG14299	wt	Loss of bristles
CG15429	wt	Loss of bristles
CG17081	wt	Loss of bristles
CG30321	wt	Loss of bristles
CG31275	wt	Loss of bristles
CG31612	wt	Loss of bristles
CG32463	wt	Loss of bristles
CG33688	wt	Loss of bristles
CG4178	wt	Loss of bristles
CG4760	wt	Loss of bristles
CG5165	wt	Loss of bristles
CG6627	wt	Loss of bristles
CG6838	wt	Loss of bristles
CG7454	wt	Loss of bristles
CG7655	wt	Loss of bristles
CG8472	wt	Loss of bristles
CG9270	wt	Loss of bristles
CG11181	wt	Loss of bristles
CG12018	wt	Loss of bristles
CG12066	wt	Loss of bristles
CG1518	wt	Loss of bristles
CG15191	wt	Loss of bristles
CG2702	wt	Loss of bristles
CG33719, CG33720	wt	Loss of bristles
CG4029	wt	Loss of bristles
CG7610	wt	Loss of bristles
CG8318	wt	Loss of bristles
CG8322	wt	Loss of bristles
CG9233	wt	Loss of bristles
CG11154	wt	Loss of bristles
CG32315	wt	Loss of bristles
CG8556	wt	Loss of bristles
CG2241	wt	Loss of bristles
CG8625	wt	Loss of bristles
CG10570	wt	Loss of bristles
CG15367	wt	Loss of bristles
CG3690	wt	Loss of bristles
CG7714	wt	Loss of bristles
CG11191	wt	Loss of bristles
CG14442	wt	Loss of bristles
CG31867	wt	Loss of bristles
CG5185	wt	Loss of bristles
CG6462	wt	Loss of bristles
CG33484	wt	Loss of bristles
CG34351	wt	Loss of bristles
CG4030	wt	Loss of bristles
CG11420	wt	Loss of bristles
CG10268		Loss of bristles
CG18160		Loss of bristles
CG2165		Loss of bristles
CG3287		Loss of bristles
CG33203		Loss of bristles
CG33330		Loss of bristles
CG4042		Loss of bristles
CG5467		Loss of bristles
CG5869		Loss of bristles
CG8355		Loss of bristles
CG10624		Loss of bristles
CG11266		Loss of bristles
CG11508		Loss of bristles
CG12416		Loss of bristles
CG14057		Loss of bristles
CG14213		Loss of bristles
CG15188		Loss of bristles
CG2249		Loss of bristles
CG32562		Loss of bristles
CG34352		Loss of bristles
CG4027		Loss of bristles
CG7826		Loss of bristles
CG15769		Loss of bristles
CG30182		Loss of bristles
CG9032		Loss of bristles
CG9731/CG31349		Loss of bristles
CG12483		Loss of bristles
CG17735		Loss of bristles
CG32614		Loss of bristles
CG8730		Loss of bristles
CG34364		Loss of bristles
CG4590		Loss of bristles
CG15292		Loss of bristles
CG31367		Loss of bristles
CG34346		Loss of bristles
CG12352		Loss of bristles
CG8809		Loss of bristles
CG34345		Loss of bristles
CG13827		Loss of bristles
CG15307		Loss of bristles
CG31781		Loss of bristles
CG1354		Loss of bristles
CG31241		Loss of bristles
CG7989		Loss of bristles
CG8975		Loss of bristles
CG31867		Loss of bristles
CG34372		Loss of bristles
CG10039		Loss of bristles
CG14998		Loss of bristles
CG3187		Loss of bristles
CG11956	WA	Gain of bristles
CG18582, CG4013	WA	Gain of bristles
CG2257	WA	Gain of bristles
CG33054	WA	Gain of bristles
CG4167	WA	Gain of bristles
CG6194	WA	Gain of bristles
CG15288	WA	Gain of bristles
CG10210	WA(w)	Gain of bristles
CG31012	WA(w)	Gain of bristles
CG9138	CD (m)	Gain of bristles
CG14011	EPL	Gain of bristles
CG30419	EPL	Gain of bristles
CG33193	EPL	Gain of bristles
CG3758	EPL	Gain of bristles
CG8021	EPL	Gain of bristles
CG10036	EPL/nec	Gain of bristles
CG1804	EPL/nec	Gain of bristles
CG18417	EPL/nec	Gain of bristles
CG4193	EPL/nec	Gain of bristles
CG5441	EPL/nec	Gain of bristles
CG6932	EPL/nec	Gain of bristles
CG8725	EPL/nec	Gain of bristles
CG8994	EPL/nec	Gain of bristles
CG14799	EPL/nec	Gain of bristles
CG12537	EPL/nec/nW	Gain of bristles
CG9473	EPL/nec/nW	Gain of bristles
CG2038	WWF(s)/nW/PL // S-P	Gain of bristles
CG4531	WD(s)	Gain of bristles
CG17928	WD/WA	Gain of bristles
CG17046	LL	Gain of bristles
CG4757	LL/EPL	Gain of bristles
CG13867	LL/EPL/nec	Gain of bristles
CG6269	LL/EPL/nec	Gain of bristles
CG8184	LL/PL/nec	Gain of bristles
CG1113	WM	Gain of bristles
CG14039	WM	Gain of bristles
CG14938	WM	Gain of bristles
CG3936	WM	Gain of bristles
CG5937	WM	Gain of bristles
CG9559	WM	Gain of bristles
CG13208, CG7741	WM(s)	Gain of bristles
CG32676	WM(s)	Gain of bristles
CG5608	WM(s)	Gain of bristles
CG9518	WM(s)	Gain of bristles
CG3924	WM(s)/nW	Gain of bristles
CG3619	WM(s)/PL	Gain of bristles
CG14641	WM(s)/V-(L5)	Gain of bristles
CG2950	WM(s)	Gain of bristles
CG31007	WM(w)	Gain of bristles
CG32146	WM(w)	Gain of bristles
CG6205	WM(w)	Gain of bristles
CG4722	WM(w)/S(w)/WD(w)	Gain of bristles
CG9768	WM	Gain of bristles
CG6444	WM/S	Gain of bristles
CG32666	nW	Gain of bristles
CG5841	nW/WM	Gain of bristles
CG32130	nW/S-P	Gain of bristles
CG8638	WP	Gain of bristles
CG12676	PL	Gain of bristles
CG13383	PL // S-P(s)	Gain of bristles
CG3564	PL // S-P(s)/V+	Gain of bristles
CG10377	PL/nec	Gain of bristles
CG10988	PL/nec	Gain of bristles
CG5820	PL/nec	Gain of bristles
CG8721	PL/nec	Gain of bristles
CG9211	PL/nec	Gain of bristles
CG1406	PL/nW	Gain of bristles
CG4013	PL/nW	Gain of bristles
CG4013	PL/nW	Gain of bristles
CG4311	PL/nW	Gain of bristles
CG4984	PL/nW	Gain of bristles
CG6146	PL/nW	Gain of bristles
CG7662	PL/S	Gain of bristles
CG7668	Q+	Gain of bristles
CG1007	S	Gain of bristles
CG2161	S	Gain of bristles
CG34418	S	Gain of bristles
CG3496	S	Gain of bristles
CG4560	S	Gain of bristles
CG18214	S /V(-L2)/WA	Gain of bristles
CG32412	S-P	Gain of bristles
CG32346	S-P (w)	Gain of bristles
CG5671	S(L)	Gain of bristles
CG6975	S(L)	Gain of bristles
CG10954	S(s)	Gain of bristles
CG2903	S(s)	Gain of bristles
CG30015	S(s)	Gain of bristles
CG6509	S(s)	Gain of bristles
CG3889	S(s)/CD	Gain of bristles
CG10933	S(s)/WD	Gain of bristles
CG6308	S(s)/WD	Gain of bristles
CG8355	S(s)/WD // wt	Gain of bristles
CG13472	S(s)/WM(w)	Gain of bristles
CG14238	S(s)/V+	Gain of bristles
CG11123	S(w)	Gain of bristles
CG4266	S(w)	Gain of bristles
CG5488	S(w)	Gain of bristles
CG5837	S(w)	Gain of bristles
CG5857	S(w)	Gain of bristles
CG6315	S(w)	Gain of bristles
CG13586	S(w)/V-(cvp)	Gain of bristles
CG33106, CG4013	S/V-(L5)/WM	Gain of bristles
CG31538	S/V+	Gain of bristles
CG34341	S/V+	Gain of bristles
CG7793	V-	Gain of bristles
CG14023	V-(5)/WD	Gain of bristles
CG33173	V-(L4)	Gain of bristles
CG12848	V+(w)	Gain of bristles
CG8384	V+(w)	Gain of bristles
CG10379	WD	Gain of bristles
CG1244, CG42245	WD	Gain of bristles
CG14564	WD	Gain of bristles
CG18319	WD	Gain of bristles
CG31140	WD	Gain of bristles
CG32717	WD	Gain of bristles
CG5902	WD	Gain of bristles
CG6202	WD	Gain of bristles
CG9415	WD	Gain of bristles
CG16902	WD	Gain of bristles
CG10021	wt	Gain of bristles
CG10035	wt	Gain of bristles
CG10756	wt	Gain of bristles
CG10781, CG14266	wt	Gain of bristles
CG10975	wt	Gain of bristles
CG11286	wt	Gain of bristles
CG1153	wt	Gain of bristles
CG11637	wt	Gain of bristles
CG11659, CG6300	wt	Gain of bristles
CG1193	wt	Gain of bristles
CG11940	wt	Gain of bristles
CG11942	wt	Gain of bristles
CG11988	wt	Gain of bristles
CG12051	wt	Gain of bristles
CG12065	wt	Gain of bristles
CG1216	wt	Gain of bristles
CG12298	wt	Gain of bristles
CG12484	wt	Gain of bristles
CG12581	wt	Gain of bristles
CG12818	wt	Gain of bristles
CG13116	wt	Gain of bristles
CG13349	wt	Gain of bristles
CG13575	wt	Gain of bristles
CG13604	wt	Gain of bristles
CG13847	wt	Gain of bristles
CG13946	wt	Gain of bristles
CG13983	wt	Gain of bristles
CG14020	wt	Gain of bristles
CG14418, CG4013	wt	Gain of bristles
CG14624	wt	Gain of bristles
CG14802	wt	Gain of bristles
CG14909	wt	Gain of bristles
CG15330	wt	Gain of bristles
CG15427	wt	Gain of bristles
CG15439	wt	Gain of bristles
CG15478	wt	Gain of bristles
CG15618	wt	Gain of bristles
CG15649	wt	Gain of bristles
CG16713	wt	Gain of bristles
CG16740	wt	Gain of bristles
CG17060	wt	Gain of bristles
CG17258	wt	Gain of bristles
CG17285	wt	Gain of bristles
CG17348	wt	Gain of bristles
CG17549	wt	Gain of bristles
CG17559	wt	Gain of bristles
CG17596	wt	Gain of bristles
CG18617	wt	Gain of bristles
CG2091	wt	Gain of bristles
CG2111	wt	Gain of bristles
CG2926	wt	Gain of bristles
CG2948	wt	Gain of bristles
CG30023, CG4013	wt	Gain of bristles
CG30173	wt	Gain of bristles
CG30280	wt	Gain of bristles
CG30483	wt	Gain of bristles
CG31072	wt	Gain of bristles
CG31292, CG3303	wt	Gain of bristles
CG31678	wt	Gain of bristles
CG31952	wt	Gain of bristles
CG32058	wt	Gain of bristles
CG32136	wt	Gain of bristles
CG32498	wt	Gain of bristles
CG32732	wt	Gain of bristles
CG32791	wt	Gain of bristles
CG33104, CG33105	wt	Gain of bristles
CG33116	wt	Gain of bristles
CG33196	wt	Gain of bristles
CG33270	wt	Gain of bristles
CG33484	wt	Gain of bristles
CG33696	wt	Gain of bristles
CG33935, CG8923	wt	Gain of bristles
CG33988, CG4013	wt	Gain of bristles
CG34110	wt	Gain of bristles
CG34113	wt	Gain of bristles
CG34378	wt	Gain of bristles
CG34395	wt	Gain of bristles
CG34401	wt	Gain of bristles
CG3443	wt	Gain of bristles
CG3573	wt	Gain of bristles
CG3891	wt	Gain of bristles
CG3981	wt	Gain of bristles
CG4125	wt	Gain of bristles
CG4158	wt	Gain of bristles
CG4404	wt	Gain of bristles
CG4577	wt	Gain of bristles
CG4685	wt	Gain of bristles
CG4733	wt	Gain of bristles
CG4952	wt	Gain of bristles
CG5295	wt	Gain of bristles
CG5362	wt	Gain of bristles
CG5674	wt	Gain of bristles
CG5787	wt	Gain of bristles
CG5882	wt	Gain of bristles
CG5953	wt	Gain of bristles
CG6040	wt	Gain of bristles
CG6124	wt	Gain of bristles
CG6147	wt	Gain of bristles
CG6255	wt	Gain of bristles
CG6453	wt	Gain of bristles
CG6456	wt	Gain of bristles
CG6578	wt	Gain of bristles
CG6798	wt	Gain of bristles
CG6889	wt	Gain of bristles
CG6930	wt	Gain of bristles
CG7007	wt	Gain of bristles
CG7015	wt	Gain of bristles
CG7296	wt	Gain of bristles
CG7299	wt	Gain of bristles
CG7417	wt	Gain of bristles
CG7631	wt	Gain of bristles
CG7656	wt	Gain of bristles
CG8136	wt	Gain of bristles
CG8146	wt	Gain of bristles
CG8386	wt	Gain of bristles
CG8483	wt	Gain of bristles
CG8489	wt	Gain of bristles
CG8743	wt	Gain of bristles
CG9144	wt	Gain of bristles
CG9194	wt	Gain of bristles
CG9470	wt	Gain of bristles
CG9813	wt	Gain of bristles
CG9815	wt	Gain of bristles
CG9911	wt	Gain of bristles
CG9964	wt	Gain of bristles
CG9983	wt	Gain of bristles
CG12932	wt	Gain of bristles
CG12976	wt	Gain of bristles
CG14065	wt	Gain of bristles
CG14956	wt	Gain of bristles
CG15240	wt	Gain of bristles
CG15753	wt	Gain of bristles
CG17788	wt	Gain of bristles
CG30111	wt	Gain of bristles
CG30470	wt	Gain of bristles
CG31246	wt	Gain of bristles
CG33205	wt	Gain of bristles
CG33324	wt	Gain of bristles
CG33334	wt	Gain of bristles
CG34319	wt	Gain of bristles
CG4285	wt	Gain of bristles
CG4641	wt	Gain of bristles
CG6883	wt	Gain of bristles
CG8742	wt	Gain of bristles

## Sheet: Notch screen
Saj et al. 2010
Annotation Symbol	Symbol	Phenotype in the wing screen
CG11579	arm	LL
CG33516	dpr3	wt			Phe	WMo Phe	total
CG10163	CG10163	wt		n	388	256	644
CG9623	if	WA		%	60.2484	39.7516	100
CG6588	WFas1	WA
CG14394	WMijC	WA/V+
CG4838	beat-Ic	EPL/nec
CG8121	pasi2	LL
CG1956	Rap1	WM/S-P/WA // +
CG7100	CadWM	PL
CG1762	Itgbn	S/WA
CG3653	kirre	wt
CG4145	Col4a1	wt
CG6055	CG6055	wt
CG5597	CG5597	wt
CG33512	dpr4	wt
CG34157	Dys	wt
CG7802	neo	wt
CG8434	lbk	wt
CG11847	Clbn	wt
CG7546	CG7546	wt
CG15282	CG15282	S(s)
CG11555	CG11555	S/WA/WD
CG8886	l(2)05714	S/V-(cvp)/WD(w)
CG7031	CG7031	wt
CG32816	CG32816	wt
CG10789	ng4	EPL/nec
CG15210	CG15210	LL/EPL/nec
CG17855	CG17855	PL/nec/nW
CG30391	CG30391	PL/nW
CG2446	Amun	S
CG33109	CG33109	V+(WM)/V-(cvp)
CG6234	Dtg	wt
CG17820	fit	wt
CG10221	CG10221	wt
CG4585	Cpes	wt
CG6481	CG6481	wt
CG31709	CG31709	wt
CG18622	CG18622	wt
CG6290	CG6290	wt
CG30080	CG30080	wt
CG32219	CG32219	wt
CG3546	CG3546	wt
CG30053	CG30053	wt
CG30039	CG30039	wt
CG30325	CG30325	wt
CG32235	CG32235	wt
CG33191	CG33191	wt
CG8248	CG8248	wt
CG8712	CG8712	wt
CG8818	CG8818	wt
CG14210	CG14210	EPL
CG13055	CG13055	nW
CG7946	CG7946	S(s)/WA(s)
CG33106	mask	S/V-(L5)/WM
CG31908	CG31908	wt
CG4004	CG4004	wt
CG31482	CG31482	wt
CG10674	CG10674	wt
CG18335	CG18335	wt
CG8568	CG8568	WA
CG14351	haf	EPL
CG8237	CG8237	EPL/nec
CG8325	Ttc7	EPL/nec
CG5290	CG5290	WWF(s)/S
CG11873	CG11873	LL
CG5333	trus	LL
CG4294	CG4294	nW/nec
CG9121	CG9121	S(w)WD(w)
CG33288	CG33288	S/V+/WA
CG7740	prominin-like	wt
CG9166	312	wt
CG9986	CG9986	wt
CG3634	CG3634	wt
CG1910	CG1910	wt
CG7168	CG7168	wt
CG18508	CG18508	wt
CG31029	CG31029	wt
CG31819	CG31819	wt
CG31848	CG31848	wt
CG32372	ltl	wt
CG34124	CG34124	wt
CG7990	CG7990	wt
CG8111	CG8111	wt
CG8116	CG8116	wt
CG8134	CG8134	wt
CG18778	Cpr65Au	S-P(s)/WWF(s)
CG4472	Idgf1	wt
CG9077	Cpr47Ec	wt
CG10541	Tektin-C	EPL/S-P
CG12124	mxc	S(s)CD
CG12051	Act42A	wt
CG5596	Mlc1	EPL
CG5166	Atx2	WWF(s)/S(s) // S(s)
CG17870	14-3-3ζ	S
CG15015	Cip4	S
CG10846	DCTWM5-p25	S(s)
CG10954	Arpc2	S(s)
CG9749	Abi	S(s) /V+/WM
CG5837	Hem	S(w)
CG7558	Arp3	S/WA
CG9135	CG9135	V+(s) // WM/V+
CG4636	SCAR	wt
CG9446	coro	wt
CG9748	bel	EPL
CG7993	WMon3	LL/EPL/nec
CG8274	Mtor	WM(w)
CG5514	BOD1	WM(wm)
CG31258	Cenp-C	nW
CG5785	thr	nW // S-P
CG12306	polo	PL
CG15218	CycK	PL/EPL
CG13329	cid	wt
CG5179	Cdk9	EPL //S-P(s)/CD/WA
CG8233	Rcd1	EPL/nec
CG6292	CycT	EPL/nec
CG10712	Chro	L/WM(s)
CG3000	rap	S
CG8705	pnut	S/CD
CG7186	SAK	wt
CG12238	e(y)3	WA(s)
CG17293	Wdr82	WA/WD
CG8344	RpIII128	EPL
CG12267	CG12267	EPL
CG4400	Brms1	EPL
CG17209	CG17209	EPL/nec
CG10122	RpI1	EPL/nec
CG11246	Rpb8	EPL/nec
CG31256	Brf	EPL/nec
CG7885	RpII33	EPL/nec
CG8019	hay	EPL/nec
CG4817	Ssrp	EPL/nec
CG11006	Sap130	EPL/nec
CG11115	Ssl1	EPL/nec
CG33526	PWMUTS	EPL/nec
CG9802	SMC3	EPL/nec
CG10955	Rtf1	EPL/nec
CG7957	MED17	EPL/nec
CG5147	CG5147	EPL/nec
CG3180	RpII140	EPL/nW
CG10415	TfIIEalpha	EPL/nW
CG1433	Atu	WD
CG5748	Hsf	WD(s)/PL
CG33051	CG33051	LL
CG8151	Tfb1	LL
CG4875	Rcp	LL/EPL
CG3284	RpII15	LL/EPL/nec
CG13867	MED8	LL/EPL/nec
CG5949	DWMApol-delta	WM(s)/nW
CG10583	Sse	nW
CG31390	MED7	nW
CG9193	PCWMA	nW
CG1064	Snr1	nW
CG9305	Bdp1	nW
CG6538	TfIIWFbeta	nW
CG1024	CG1024	PL/nec
CG1057	MED31	PL/nec/nW
CG2917	Orc4	PL/nec/nW
CG31155	Rpb7	PL/nW
CG3773	Gdn1	PL/nW
CG7764	mrn	S-P(s)
CG1245	MED27	S-P(s)
CG18780	MED20	S-P/LP
CG2128	HDAC3	S(s)
CG7614	Mat1	S(s)
CG8979	PI31	S(s)
CG4936	CG4936	S(s)
CG8815	Sin3A	S(s)
CG7339	CG7339	S(s)/PL
CG3224	CG3224	S/WM
CG12254	MED25	S/V+
CG3696	kis	S/V+
CG7379	CG7379	WS (ds)
CG3278	Tif-IA	wt
CG17958	Sry-delta	wt
CG14352	CG14352	wt
CG6222	su(sable)	wt
CG7055	Bap111	wt
CG34422	htk	wt
CG42277	rn	wt
CG42551	larp	wt
CG6297	JIL-1	wt
CG2275	Jra	WA
CG1378	tll	WA (s)
CG8013	Su(z)12	WA/V+/S
CG18023	Eip78C	EPL
CG6711	Taf2	EPL
CG6272	CG6272	EPL //S-P
CG9578	CG9578	EPL/nec
CG11989	vnc	EPL/nec
CG5444	Taf4	EPL/nec
CG8887	ash1	WWF(s) // V+(Cva)
CG6502	E(z)	WD
CG6121	Tip60	WD(s)
CG11491	broad	LL/EPL/nec
CG1908	Lint-1	LL/EPL/nec
CG3388	gsb	LL/EPL/nec
CG6770	CG6770	LL/EPL/nec
CG16975	Sfmbt	LPL
CG6546	Bap55	WM
CG3924	Chi	WM(s)/nW
CG15319	nej	nW
CG9383	asf1	nW
CG32067	simj	PL // S(w)
CG16903	CG16903	PL/nec
CG3363	ocm	PL/nec/nW
CG8491	kto	PL/nW
CG7187	Ssdp	PL/nW
CG7704	Taf5	PL/nW
CG13296	Prdm13	S
CG1856	ttk	S
CG2252	fs(1)h	S-P(s)
CG6386	ball	S-P(s)/CD
CG4570	CG4570	S(s)
CG9696	dom	S(s)/CD
CG5229	chm	S(w)
CG33554	WMipped-A	S/CD
CG8103	Mi-2	S/V-
CG8651	trx	S/V-
CG5163	TfIIA-S	S/V+
CG32721	WMELWF-B	S/V+(w)/WA
CG18497	spen	V-
CG3998	zf30C	V-
CG7776	E(Pc)	V-(cv)/bs
CG5994	WMelf-E	V+
CG5874	WMelf-A	V+(w)
CG11505	Larp4B	wt
CG18801	Ku80	wt
CG9932	CG9932	wt
CG5954	l(3)mbt	wt
CG1322	zfh1	wt
CG17836	Xrp1	wt
CG33133	grau	wt
CG8208	MBD-like	wt
CG9648	Max	wt
CG10895	lok	wt
CG3169	Spt3	wt
CG4360	CG4360	wt
CG8152	CG8152	wt
CG6554	Art1	wt
CG6632	Ing3	wt
CG33261	Trl	wt
CG10262	CG10262	wt
CG3992	srp	wt
CG7099	CG7099	wt
CG8599	Su(var)3-7	wt
CG1897	Dr	wt
CG31632	sens-2	wt
CG4079	Taf11	wt
CG5694	CG5694	wt
CG8290	ADD1	wt
CG4744	CG4744	wt
CG33980	Vsx2	wt
CG4710	Pino	wt
CG5927	Hesr	wt
CG6884	MED11	wt
CG7987	CG7987	wt
CG9215	CG9215	wt
CG9554	eya	wt
CG11176	Tango2	WA
CG7085	sau	WA/WD/V-(cvp)
CG9012	Chc	EPL // nW
CG9022	Ost48	EPL // S-P(s)
CG7578	Sec71	EPL // V+
CG10908	Der-1	EPL/nec
CG5014	Vap33	EPL/nec // WM/S-P
CG10130	Sec61beta	EPL/nW // PL/S-P(s)
CG1515	Ykt6	nW/CD/WWF
CG3248	Cog3	PL // S-P
CG8465	Ankle2	PL/nW
CG4214	Syx5	PL/nW/S-P
CG1115	Vps37B	S-P
CG3539	Slh	S-P
CG18398	Tango6	S-P
CG1098	Madm	S(s)
CG3911	Bet3	wt
CG9195	Scamp	WA
CG8454	Vps16A	WA (s)
CG9712	TSG101	WA (w)
CG3664	Rab5	EPL // EPL
CG5183	KdelR	EPL // S-P
CG8266	Sec31	EPL // S-P(s)
CG8500	CG8500	EPL/hole
CG11027	Arf102WF	EPL/nec
CG8055	shrb	EPL/nec
CG6842	Vps4	EPL/nW
CG6637	lsn	EPL/nW // S-P(s)
CG12404	Yip1d1	EPL/S-P(s)
CG12770	Vps28	EPL/S-P(s)
CG6202	Surf4	WD
CG5510	CG5510	WD(s)
CG1528	gammaCOP	LL //S-P(s)
CG7773	fidipidine	LL/LP/nec
CG14750	Vps25	PL // S-P(s)
CG5864	AP-1sigma	S(s)
CG4108	Chmp1	V+ (L3)
CG8014	Rme-8	V+(s)
CG14542	Vps2	V+/WM // V+
CG8200	WFlo1	wt
CG5482	zda	wt
CG11621	Pi3K68D	wt
CG2093	Vps13	wt
CG13887	CG13887	wt
CG7891	Arl8	wt
CG11727	Evi5	wt
CG14536	Herp	wt
CG15667	Sara	wt
CG6757	SH3PX1	wt
CG6766	CG6766	wt
CG6790	CG6790	wt
CG10103	CG10103	wt
CG17828	Vsp37A	wt
CG5915	Rab7	wt
CG1657	Gapvd1	wt
CG8085	RWM-tre	wt
CG9779	Vps24	wt
CG5625	Vps35	wt
CG30389	CG30389	wt
CG6708	Osbp	wt
CG8315	Pex11	wt
CG8370	CG8370	wt
CG11781	CG11781	wt // wt
CG14704	PGRP-LB	wt
CG12297	WFadd	wt
CG6568	Camp	wt
CG11858	CG11858	LL/EPL/nec
CG3181	Ts	S(s)/CD
CG34341	Pde11	S/V+
CG11980	CG11980	wt
CG11299	Sesn	wt
CG1692	mal	wt
CG7200	JMJD4	EPL
CG7070	PyK	EPL // S(s)
CG6767	Prps	EPL/nec
CG1982	Sodh-1	EPL/nec
CG8363	Papss	EPL/nec/nW
CG2246	CG2246	WD(s) // wt
CG5429	Atg6	WD(w)
CG4604	GLaz	LL
CG30410	Rpi	LL/EPL
CG14507	CG14507	WM/WA/S
CG8946	Sply	PL/nec/S(s)
CG9441	Pu	S
CG31371	CG31371	S(s)
CG3999	CG3999	S(s)
CG4825	CG4825	wt
CG3832	Phm	wt
CG17577	Cyp9h1	wt
CG31713	Apf	wt
CG14721	CG14721	wt
CG3009	CG3009	wt
CG3017	Alas	wt
CG31141	CG31141	wt
CG4752	CG4752	wt
CG5345	Eip55E	wt
CG8694	Mal-A2	wt
CG9386	CG9386	wt
CG5489	Atg7	wt
CG11877	Atg14	wt
CG3127	Pgk	wt
CG6092	Dak1	wt
CG1721	Pglym78	wt
CG3971	Baldspot	wt
CG3303	CG3303	wt
CG31546	CG31546	wt
CG5224	GstE11	wt
CG6479	CG6479	wt
CG7654	Tom20	EPL/nec
CG1970	WMD-49	EPL/nec
CG7275	mTerf5	LL/EPL/nec
CG4769	Cyt-c1	WD(s)
CG14712	CG14712	LL/EPL
CG8722	WMup44A	EPL/nec
CG32401	Or65a	wt
CG7375	UbcE2M	EPL
CG13917	CG13917	EPL/nec
CG31313	CG31313	EPL/nec
CG31152	rumi	WWF/WD
CG7109	mts	nW // S-P(s)
CG7693	fray	S
CG7177	Wnk	S(s)
CG14435	CG14435	wt
CG1906	alph	wt
CG7001	S6KL	wt
CG3107	CG3107	wt // wt
CG11984	Kcmf1	WA
CG1490	Usp7	WA (s)
CG5440	CG5440	WA (s)/V+
CG1519	Prosalpha7	EPL
CG16983	SkpA	EPL/nec
CG3412	slmb	EPL/nec
CG12202	WMAA15-16	EPL/nec
CG8863	Droj2	EPL/nec
CG2038	CSWM7	WWF(s)/nW/PL // S-P
CG3189	Dpit47	WD
CG9452	CG9452	WD(w) // wt
CG8392	Prosbeta1	LL/EPL
CG9676	CG9676	LL/EPL/nec
CG11267	CG11267	LL/PL/nec
CG12359	Ulp1	nW
CG12217	PpV	PL
CG2013	Ubc6	PL
CG14780	CG14780	PL/nW
CG5003	CG5003	S
CG7425	eff	S-P
CG6593	Pp1alpha-96A	S-P(s)/nW
CG15224	CkIIbeta	S(s)
CG8358	WMepl12	S(w)
CG6703	CASK	S/WA
CG1830	PhKgamma	S/WWF(w)
CG10772	WFur1	V+(w)
CG5505	scny	V+/WD
CG11864	Semp1	wt
CG5355	CG5355	wt
CG12069	CG12069	wt
CG14001	bchs	wt
CG14305	CG14305	wt
CG14869	AdamTS-A	wt
CG1503	CG1503	wt
CG15046	CG15046	wt
CG3254	pgant2	wt
CG33090	CG33090	wt
CG33159	CG33159	wt
CG4435	WFucTB	wt
CG4993	PRL-1	wt
CG7220	CG7220	wt
CG8107	CalpB	wt
CG8858	CG8858	wt
CG8952	CG8952	wt
CG9222	CG9222	wt
CG9761	WMep2	wt
CG1937	sip3	wt
CG1242	Hsp83	wt
CG31651	pgant5	wt
CG6233	Ufd1-like	wt
CG11734	HERC2	wt
CG9922	CG9922	wt
CG7235	Hsp60C	wt
CG2701	CG2701	wt
CG31219	CG31219	wt
CG6173	Kal1	wt
CG8980	WMiPp1	wt // wt
CG6712	CG6712	EPL/nec
CG13185	CG13185	EPL/nec
CG12499	CG12499	EPL/nec
CG9300	CG9300	EPL/nec
CG3661	RpL23	EPL/nec
CG5277	Ip259	LL
CG18001	RpL38	LL
CG1821	RpL31	LL
CG3314	RpL7A	LL
CG3997	RpL39	LL
CG4863	RpL3	LL
CG6141	RpL9	LL
CG7490	RpLP0	LL
CG7622	RpL36	LL
CG8615	RpL18	LL
CG6846	RpL26	LL/EPL
CG2099	RpL35A	LL/EPL // PL/nec/nW
CG2960	RpL40	LL/EPL/nec
CG3203	RpL17	LL/EPL/nec
CG5827	RpL37A	LL/EPL/nec
CG7424	RpL36A	LL/EPL/nec
CG7726	RpL11	LL/PL
CG4111	RpL35	LL/PL/nec
CG4651	RpL13	nW
CG4897	RpL7	PL
CG7421	WMopp140	PL/S(s)/WD
CG32409	CG32409	wt
CG7686	LTV1	EPL
CG7338	Tsr1	LL
CG7494	mRpL1	PL/nec
CG12261	mRpS22	PL/nec/WD(s)
CG4247	mRpS10	PL/nec/WD(s)
CG8612	mRpL50	PL/nec/nW
CG12921	mRpL42	S/WD
CG10719	brat	WA // wt
CG4602	Srp54	EPL
CG4364	CG4364	EPL // S-P
CG12301	CG12301	EPL/nec
CG5543	Bug22	EPL/nec
CG5208	Patr-1	WWF/WD // WD
CG8053	eIWF-1A	LL
CG33217	CG33217	LL/EPL/nec
CG2163	Pabp2	LL/EPL/nec
CG8954	Smg5	LL/EPL/nec
CG12113	IntS4	WM
CG14641	CG14641	WM(s)/V-(L5)
CG4785	IntS14	WM/CD
CG14230	CG14230	nW
CG2263	alpha-PheRS	Pig
CG5684	Pop2	PL/nW
CG34407	WMot1	PL/nW
CG8426	WMot3	PL/nW
CG2161	Rga	S
CG8963	CG8963	S
CG2253	Upf2	S
CG5222	IntS9	S(s)/V-(L4)
CG1972	IntS11	S/WD
CG2261	CG2261	V+
CG7843	Ars2	V+
CG5941	MCTS1	wt
CG6814	asun	wt
CG3857	CG3857	wt
CG6369	Smg6	wt
CG11184	Upf3	wt
CG9983	Hrb98DE	wt
CG11761	trsn	EPL
CG2848	Trn-SR	EPL
CG16901	sqd	EPL
CG7697	CstWF-64	EPL
CG8427	SmD3	EPL // S-P(s)
CG6686	CG6686	EPL/nec
CG9984	TH1	EPL/nec
CG3644	bic	EPL/nec
CG5836	SWF1	EPL/nec
CG7028	CG7028	EPL/nW // S-P(s)
CG5099	msi	WD
CG2807	Sf3b1	LL
CG2063	CG2063	LL
CG3605	Sf3b2	LL
CG3949	hoip	LL
CG5352	SmB	LL
CG7757	Prp3	LL
CG10754	Sf3a2	LL/EPL
CG2925	noi	LL/EPL/nec
CG3780	Spx	LL/EPL/nec
CG1965	CG1965	LL/EPL/nec
CG13298	Sf3b6	LL/EPL/nW
CG1789	CG1789	LL/EPL/nW
CG8882	eIWF3i	PL/nec
CG1406	U2A	PL/nW
CG4912	eEWF1delta	PL/S(s)
CG10868	orb	S
CG6341	Ef1beta	S
CG7111	Rack1	S(s)
CG4792	Dcr-1	S/V-(4-5)
CG1800	pasha	V-(L4)
CG3689	CG3689	V+(s)/WA
CG3606	caz	V+/WA
CG5422	Rox8	wt
CG4849	CG4849	wt
CG7879	CG7879	wt
CG6866	loqs	wt
CG9615	tex	wt
CG5933	Ime4	wt
CG6203	WFmr1	wt
CG4611	CG4611	wt
CG10948	CG10948	wt
CG8309	eIWF3m	wt
CG9548	Phf5a	wt
CG18591	SmE	wt
CG2931	CG2931	wt
CG3019	su(w[a])	wt
CG4070	Tis11	wt
CG4760	bol	wt
CG4816	qkr54B	wt
CG4954	eIWF3-S8	wt
CG5442	SC35	wt
CG5451	Smu1	wt
CG5654	yps	wt
CG6143	Pep	wt
CG7015	Unr	wt
CG7437	mub	wt
CG8118	mam	EPL/nec
CG3936	WM	WM
CG6127	Ser	WM(s)
CG8890	Gmd	WM(s)
CG3497	Su(H)	WM(s)/V-(L5)
CG18803	Psn	WM/S(s)/WWF
CG7850	puc	PL // S-P(s)
CG12437	raw	PL/nW
CG8532	lqf	PL/S-P(s)
CG1765	EcR	S(w)/ +MQ
CG7597	Cdk12	wt // S-P(s)
CG4244	Su(dx)	WA
CG31936	Gr22e	WA
CG2028	CkIalpha	LP/ nW // S(s)/WA(s)
CG33956	kay	WM
CG11518	pygo	WM/V-
CG1044	dos	nW // V-
CG5844	CG5844	PL
CG5092	Tor	S
CG8949	wcy	S
CG9311	mop	S-P
CG5460	H	S(L)/V-(2-5)
CG4320	raptor	S(s)
CG4005	yki	S(s)
CG12019	Cdc37	S(s)/V-
CG2845	Raf	S/V-
CG6556	cnk	V-
CG7793	Sos	V-
CG10289	fmt	V-(w)LIV
CG2899	ksr	V-/S
CG14080	Mkp3	V+-(w)
CG10888	Rh3	wt
CG9224	sog	wt
CG16766	TyrRII	wt
CG12370	Dh44-R2	wt
CG5680	bsk	wt
CG14485	swi2	wt
CG11968	RagA-B	wt
CG6033	drk	wt
CG30072	Obp50c	wt
CG5945		wt
CG31335	Gr93d	wt
CG32498	dnc	wt
CG33321	CheB38b	wt
CG4394	Traf-like	wt
CG6134	spz	wt
CG7074	mio	wt
CG13387	emb	EPL/S(s)
CG3725	SERCA	LPL/nec
CG31634	Oatp26WF	PL/nec
CG2216	WFer1HCH	PL/nec
CG7935	mex1	S(s)/WA/V+
CG6817	foi	S/w)
CG17119	CG17119	wt
CG3424	path	wt
CG6214	MRP	WA
CG8048	Vha44	LL
CG8186	Vha36-1	LL/EPL/nec
CG13281	Cas	PL // PL
CG9423	Kap-alpha3	PL/WD(s)
CG42403	Ca-beta	S
CG6006	CG6006	S-P(s)/V+(s)
CG8444	ATP6AP2	S(s)/WS(dp)
CG15270	CG15270	S/WA/V(+)
CG10444	CG10444	wt
CG10486	CG10486	wt
CG11907	Ent1	wt
CG30035	Tret1-1	wt
CG32000	CG32000	wt
CG4465	CG4465	wt
CG7499	Rh50	wt
CG17369	Vha55	wt
CG7007	VhaPPA1-1	wt
CG31410	WMpc2e	wt
CG6052	CG6052	wt
CG18287	ppk19	wt
CG33988	Mid1	wt
CG5805	CG5805	wt
CG8323	CG8323	wt
CG9033	Tsp47WF	LL/EPL

## Sheet: Heat notiception screen
Annotation	Symbol	wing screen	WMeely et al. 2010
CG11761	trsn	EPL
CG11901	Ef1gamma	EPL
CG11967	CAHbeta	EPL
CG14351	haf	EPL			Phe	no Phe	total
CG2848	Trn-SR	EPL		n	211	218	429
CG31267	CG31267	EPL		%	49.1841	50.8159	0
CG32016	4E-T	EPL
CG4742	mRpL22	EPL
CG2522	Gtp-bp	EPL // /WA/S(s)/nec
CG9012	Chc	EPL // nW
CG6177	Cog2	EPL // S-P
CG9022	Ost48	EPL // S-P(s)
CG2747	CG2747	EPL/LL
CG10095	dpr15	EPL/nec
CG12079	WMD-30	EPL/nec
CG13047	CG13047	EPL/nec
CG13623	CG13623	EPL/nec
CG2713	ttm50	EPL/nec
CG3612	blw	EPL/nec
CG3735	CG3735	EPL/nec
CG4303	Bap60	EPL/nec
CG4673	WMpl4	EPL/nec
CG4994	Mpcp	EPL/nec
CG5977	spas	EPL/nec
CG6779	RpS3	EPL/nec
CG7006	CG7006	EPL/nec
CG7175	mTerf5	EPL/nec
CG7376	CG7376	EPL/nec
CG8233	Rcd1	EPL/nec
CG8280	eEWF1α1	EPL/nec
CG8325	Ttc7	EPL/nec
CG8849	mRpL24	EPL/nec
CG9160	WMD-ACP	EPL/nec
CG9426	CG9426	EPL/nec
CG14181	Use1	EPL/nec // S-P(s)
CG5014	Vap33	EPL/nec // WM/S-P
CG5380	CG5380	EPL/nec //PL/ S/nec
CG9473	MED6	EPL/nec/nW
CG10882	Sec24CD	EPL/nW
CG6637	lsn	EPL/nW // S-P(s)
CG7436	WMmt	EPL/nW/nec
CG5119	pAbp	EPL/WM
CG11586	CG11586	LL
CG12785	Mat89Ba	LL
CG14514	Brd8	LL
CG14904	Scp2	LL
CG17489	RpL5	LL
CG3213	CG3213	LL
CG3949	hoip	LL
CG4087	RpLP1	LL
CG4863	RpL3	LL
CG7580	UQCR-Q	LL
CG7808	RpS8	LL
CG18806	OS9	LL/EPL
CG2286	WMD-75	LL/EPL
CG10305	RpS26	LL/EPL/nec
CG11577	CWMPYb	LL/EPL/nec
CG2925	noi	LL/EPL/nec
CG4396	fne	LL/EPL/nec
CG5354	pie	LL/EPL/nec
CG5884	par-6	LL/EPL/nec
CG6443	CG6443	LL/EPL/nec
CG6901	CG6901	LL/EPL/nec
CG11183	DCP1	LL/EPL/nW
CG8764	ox	LL/PL
CG7556	CG7556	LL/PL/nec
CG7728	CG7728	LL/PL/nec
CG6946	glo	LL/S/V+
CG10498	Cdk2	LP/nW // S-P(s)/WA
CG17494	Slmap	LPL/nW
CG1064	Snr1	nW
CG11419	APC10	nW
CG15319	nej	nW
CG8843	Sec5	nW // S-P
CG7109	mts	nW // S-P(s)
CG6159	Sec10	nW/S-P
CG12052	lola	PL
CG12306	polo	PL
CG3085	CG3085	PL
CG14750	Vps25	PL // S-P(s)
CG17291	Pp2A-29B	PL // S-P(s)
CG15218	CycK	PL/EPL
CG10096	CG10096	PL/nec
CG2151	Trxr-1	PL/nec
CG2216	WFer1HCH	PL/nec
CG2371	Vlet	PL/nec
CG5703	WMD-24	PL/nec
CG5820	Gp150	PL/nec
CG8039	mRpL19	PL/nec
CG12235	Arp10	PL/nec/nW
CG2917	Orc4	PL/nec/nW
CG8440	Lis-1	PL/nec/nW
CG3613	qkr58E-1	PL/nec/WD(s)
CG13083	CG13083	PL/nW
CG1406	U2A	PL/nW
CG1676	cactin	PL/nW
CG18130	CG18130	PL/nW
CG4612	CG4612	PL/nW
CG5121	MED28	PL/nW
CG7187	Ssdp	PL/nW
CG1472	Sec24AB	PL/nW // S-P
CG13096	CG13096	PL/nW // S-P
CG18627	betaggt-II	PL/nW // S-P
CG2248	Rac1	PL/nW // S-P(s)
CG1152	Gld	PL/S-P(s)
CG6294	CG6294	PL/S(s)
CG6724	CG6724	PL/S(s)/V+
CG10691	l(2)37Cc	PL/S(s)V-
CG11278	Syx13	PL/V+(w)
CG15884	Cpr97Eb	PL/WD(s) // S(w)
CG1709	Vha100-1	PL/wt // PL/wt
CG14549	Sld5	S
CG1856	ttk	S
CG3000	rap	S
CG5003	CG5003	S
CG7664	crp	S
CG8732	Acsl	S
CG8914	CkIIbeta2	S
CG12399	Mad	S-P
CG2125	ci	S-P
CG3298	JhI-1	S-P
CG6551	fu	S-P
CG7583	CtBP	S-P
CG11607	H2.0	S-P(s)
CG17520	CkIIalpha	S-P(s)
CG8881	SkpB	S-P(s) // S-P
CG14228	Mer	S(L)
CG1977	alpha-Spec	S(L)
CG10540	cpa	S(s)
CG10954	Arpc2	S(s)
CG11820	PQBP1	S(s)
CG17158	cpb	S(s)
CG17666	CG17666	S(s)
CG1966	Acf	S(s)
CG32809	CG32809	S(s)
CG3938	CycE	S(s)
CG4006	Akt1	S(s)
CG4365	tzn	S(s)
CG5825	His3.3A	S(s)
CG6987	SWF2	S(s)
CG6998	ctp	S(s)
CG7111	Rack1	S(s)
CG9696	dom	S(s)/CD
CG5940	CycA	S(s)/CD // S-P(s)/CD
CG2158	WMup50	S(s)/WA
CG7946	CG7946	S(s)/WA(s)
CG6620	aurB	S(s)/WA/CD
CG11092	WMup93-1	S(s)/WD
CG12131	Adam	S(s)/WD
CG32150	meru	S(s)/WD
CG10158	WFgop2	S(s)/WD(s)
CG4634	WMurf-38	S(s)/WM
CG6315	fl(2)d	S(w)
CG6539	Gem3	S(w)
CG1765	EcR	S(w)/ Q+
CG5072	Cdk4	S/CD
CG6963	gish	S/CD
CG8651	trx	S/V-
CG1101	Ref1	S/V-(L5)
CG8631	msl-3	S/V+(Dl)
CG7838	BubR1	S/V+(WM)
CG12363	Dlc90WF	S/V+/WA
CG10033	for	S/WA
CG6703	CASK	S/WA
CG8368	CG8368	S/WA
CG1725	dlg1	S/WD
CG9610	Poxm	S/WD
CG5846	CG5846	S/WD(s)
CG32176	CG32176	S/WD(w)
CG3224	CG3224	S/WM
CG7467	osa	V-
CG11138	CG11138	V+
CG5580	sbb	V+
CG4415	CG4415	V+(s)
CG10098	CG10098	V+(w)
CG2199	CG2199	V+(w)
CG8384	gro	V+(w)
CG9636	CG9636	V+(w)
CG3606	caz	V+/WA
CG12470	CG12470	WA
CG17769	Acam	WA
CG2257	UbcE2H	WA
CG7367	CG7367	WA
CG9633	RpA-70	WA
CG11326	Tsp	WA (s)
CG9572	CG9572	WA (s)
CG7954	stck	WA (s)/WF
CG14374	CG14374	WA (w)
CG9712	TSG101	WA (w)
CG4609	CG4609	WA(s)
CG7435	Arl2	WA(s)
CG1968	Cog6	WA(w)
CG3291	pcm	WA/V+
CG3610	CG3610	WA/V+
CG1422	p115	WD
CG3217	CkIIalpha-i3	WD
CG7405	CycH	WD
CG9326	vari	WD
CG12954	mRpL41	WD(s)
CG5499	His2Av	WD(s)
CG6583	CG6583	WD(s)
CG13474	CG13474	WF(s)/S-P(s)
CG4328	CG4328	WF/WA
CG8436	Ibf1	WF/WA
CG6948	Clc	WF/WD/WM
CG3936	WM	WM
CG5949	DWMApol-delta	WM(s)/nW
CG14641	CG14641	WM(s)/V-(L5)
CG2670	Taf7	WM(w)
CG14216	Ssu72	WM(w)/S(w)
CG11166	Eaf	WM/ q
CG10018	Snm1	wt
CG10103	CG10103	wt
CG10209	CG10209	wt
CG10308	CycJ	wt
CG10327	CG10344	wt
CG10481	CG10486	wt
CG10523	park	wt
CG10550	CG10550	wt
CG10689	l(2)37Cb	wt
CG10695	Pat1	wt
CG10699	Lim3	wt
CG1071	E2f2	wt
CG10949	CG10949	wt
CG10992	CtsB1	wt
CG11033	Kdm2	wt
CG11164	CG11164	wt
CG11194	Hey	wt
CG11265	Trf4-1	wt
CG11456	CG11456	wt
CG11546	kermit	wt
CG11581	CG11581	wt
CG11590	CG11590	wt
CG11592	Amnionless	wt
CG1168	7B2	wt
CG11699	CG11699	wt
CG11802	CG11802	wt
CG11893	CG11893	wt
CG11905	CG11905	wt
CG12004	CG12004	wt
CG12045	Cpr100A	wt
CG1216	mri	wt
CG12334	Atg8b	wt
CG12645	CG12645	wt
CG12725	CG12725	wt
CG12766	CG12766	wt
CG12797	Ciao1	wt
CG13032	CG13032	wt
CG13074	CG13074	wt
CG13114	CG13114	wt
CG13159	CG13159	wt
CG13162	ana3	wt
CG13196	CG13196	wt
CG13321	CG13321	wt
CG13651	danr	wt
CG13700	CG13700	wt
CG1371	CG1371	wt
CG13830	Cow	wt
CG14071	CG14071	wt
CG14075	CG14075	wt
CG14151	CG14151	wt
CG1418	CG1418	wt
CG14410	CG14410	wt
CG14442	CG14442	wt
CG14818	CG14818	wt
CG14980	Ccz1	wt
CG15080	CG15080	wt
CG15124	CG15124	wt
CG15167	CG15167	wt
CG15422	CG15422	wt
CG15524	Sas-6	wt
CG15580	CG15580	wt
CG15764	CG15764	wt
CG16725	Smn	wt
CG16852	CG16852	wt
CG16854	CG16854	wt
CG16932	Eps-15	wt
CG1697	rho-4	wt
CG17295	Rcd4	wt
CG17328	CG17328	wt
CG17568	CG17568	wt
CG17943	comm	wt
CG1804	kek6	wt
CG18088	CG18088	wt
CG18213	CG18213	wt
CG18249	CG18249	wt
CG1836	Rad23	wt
CG18731	CG18731	wt
CG1894	CG1894	wt
CG2052	dati	wt
CG2109	mRpL44	wt
CG2224	CG2224	wt
CG2865	CG2865	wt
CG2948	rev7	wt
CG30005	GstT2	wt
CG30115	GEWFmeso	wt
CG30183	CG30183	wt
CG30291	CG30291	wt
CG30404	Tango11	wt
CG3052	HLH4C	wt
CG31103	CG31103	wt
CG3114	ewg	wt
CG31204	CG31204	wt
CG31211	CG31211	wt
CG31299	cu	wt
CG31317	stumps	wt
CG31955	CG31955	wt
CG32183	Ccn	wt
CG3225	CG3225	wt
CG32381	unc-13-4A	wt
CG32703	Erk7	wt
CG32792	ppk8	wt
CG33103	Ppn	wt
CG33141	sns	wt
CG33346	CG33346	wt
CG33484	zormin	wt
CG33670	stg1	wt
CG34157	Dys	wt
CG3421	RhoGAP93B	wt
CG34376	CG34376	wt
CG34401	CG34401	wt
CG34404	CG34404	wt
CG34405	WMaCP60E	wt
CG3510	CycB	wt
CG3736	okr	wt
CG3937	cher	wt
CG4015	WFcp3C	wt
CG4217	TWFAM	wt
CG4262	elav	wt
CG4276	aru	wt
CG4335	CG4335	wt
CG4394	Traf-like	wt
CG4453	WMup153	wt
CG4477	CG4477	wt
CG4568	fzo	wt
CG4717	kni	wt
CG4761	knrl	wt
CG4767	Tektin-A	wt
CG4795	Cpn	wt
CG4798	l(2)k01209	wt
CG4799	Pen	wt
CG4887	CG4887	wt
CG4946	Mob3	wt
CG4977	kek2	wt
CG5050	CG5050	wt
CG5094	Sgt	wt
CG5201	Dad	wt
CG5203	STUB1	wt
CG5383	PSR	wt
CG5433	Klc	wt
CG5450	Cdlc2	wt
CG5471	TwdlJ	wt
CG5473	SP2637	wt
CG5565	CG5565	wt
CG5625	Vps35	wt
CG5643	wdb	wt
CG5674	CG5674	wt
CG5711	Arr1	wt
CG5731	CG5731	wt
CG5819	CG5819	wt
CG5866	CG5866	wt
CG5969	CG5969	wt
CG5986	CG5986	wt
CG6027	cdi	wt
CG6136	CG6136	wt
CG6143	Pep	wt
CG6340	CG6340	wt
CG6357	CG6357	wt
CG6416	Zasp66	wt
CG6467	Jon65Aiv	wt
CG6553	CG6553	wt
CG6576	CG6576	wt
CG6601	Rab6	wt
CG6605	BicD	wt
CG6608	Tpc1	wt
CG6673	GstO2	wt
CG6822	ergic53	wt
CG6844	nAChRalpha2	wt
CG6945	sstn	wt
CG6985	CG6985	wt
CG7001	S6KL	wt
CG7007	VhaPPA1-1	wt
CG7010	Pdha	wt
CG7015	Unr	wt
CG7134	cdc14	wt
CG7145	P5CDh1	wt
CG7347	mus304	wt
CG7358	WFlacc	wt
CG7360	WMup58	wt
CG7386	CG7386	wt
CG7399	Hn	wt
CG7443	CG7443	wt
CG7524	Src64B	wt
CG7643	Mps1	wt
CG7730	CG7730	wt
CG7800	CG7800	wt
CG7809	Grasp65	wt
CG7856	CG7856	wt
CG7948	spn-A	wt
CG7987	CG7987	wt
CG8128	CG8128	wt
CG8173	CG8173	wt
CG8203	Cdk5	wt
CG8288	mRpL3	wt
CG8291	bdg	wt
CG8472	Cam	wt
CG8604	Amph	wt
CG8771	WMup188	wt
CG8807	lush	wt
CG8942	WMimC1	wt
CG8982	Acp26Aa	wt
CG9014	CG9014	wt
CG9036	Cpr56WF	wt
CG9067	CG9067	wt
CG9099	DEWMR	wt
CG9102	bab2	wt
CG9184	CG9184	wt
CG9453	Spn42Da	wt
CG9588	CG9588	wt
CG9650	CG9650	wt
CG9825	CG9825	wt
CG9868	Prosbeta5R1	wt
CG9902	CG9902	wt
CG9949	sina	wt
CG9951	CG9951	wt
CG9983	Hrb98DE	wt
CG9986	CG9986	wt
CG17826	CG17826	wt // wt
CG9280	Glt	wt // wt

## Sheet: Metabolic screen
Annotation Symbol	Symbol	Phenotype in the wing screen
CG14011	CG14011	EPL
CG4038	CG4038	EPL
CG13127	CG13127	EPL
CG9748	bel	EPL			Phe	WMo Phe	total		Reed et al. 2014
CG15095	MWFS14	EPL		n	204	242	446
CG2145	CG2145	EPL // S-P		%	45.7399	54.2601	100
CG2198	Ama	EPL // S-P(w)
CG32667	ssp7	EPL/nec
CG8308	alphaTub67C	EPL/nec
CG6856	Dysb	EPL/nec
CG4207	bonsai	EPL/nec
CG3817	CG3817	EPL/nec
CG4202	Sas10	EPL/nec
CG8431	CysRS	EPL/nec
CG10152	beat-IV	EPL/nec
CG14095	CG14095	EPL/nec
CG15646	CG15646	EPL/nec
CG2260	CG2260	EPL/nec
CG9098	CG9098	EPL/nec
CG7549	mtg	EPL/nec
CG8566	unc-104	EPL/nec
CG6292	CycT	EPL/nec
CG5147	CG5147	EPL/nec
CG1740	WMtf-2	EPL/nec
CG6612	Adk3	EPL/nec
CG9160	WMD-ACP	EPL/nec
CG10230	Rpn9	EPL/nec
CG11981	Prosbeta3	EPL/nec
CG13088	CG13088	EPL/nec
CG6603	Hsc70Cb	EPL/nec
CG7762	Rpn1	EPL/nec
CG3843	RpL10Aa	EPL/nec
CG10687	AsnRS	EPL/nec
CG5353	ThrRS	EPL/nec
CG6322	U4-U6-60K	EPL/nec
CG15582	Obp83cd	EPL/nec
CG6356	CG6356	EPL/nec
CG18767	mRpL36	EPL/nec/nW
CG5436	Hsp68	EPL/nec/WD(s)
CG12770	Vps28	EPL/S-P(s)
CG10712	Chro	L/WM(s)
CG14395	CG14395	LL
CG8053	eIWF-1A	LL
CG3213	CG3213	LL
CG17255	nocte	LL
CG14792	sta	LL
CG1821	RpL31	LL
CG8615	RpL18	LL
CG10840	eIWF5B	LL
CG2685	CG2685	LL
CG3605	Sf3b2	LL
CG7292	Rrp6	LL
CG9946	eIWF-2alpha	LL
CG13194	pyr	LL
CG1921	sty	LL
CG17331	Prosbeta4	LL // S-P(s)
CG13243	CG13243	LL/EPL
CG4757	CG4757	LL/EPL
CG4264	Hsc70-4	LL/EPL
CG31229	CG31229	LL/EPL/nec
CG1387	CG1387	LL/EPL/nec
CG1759	cad	LL/EPL/nec
CG8117	CG8117	LL/EPL/nec
CG3825	PPP1R15	LL/EPL/nec
CG9676	CG9676	LL/EPL/nec
CG1263	RpL8	LL/EPL/nec
CG2998	RpS28b	LL/EPL/nec
CG5827	RpL37A	LL/EPL/nec
CG1965	CG1965	LL/EPL/nec
CG8190	eIWF2B-gamma	LL/EPL/nec
CG8954	Smg5	LL/EPL/nec
CG1683	Ant2	LL/EPL/nec
CG32091	CG32091	LL/EPL/nec
CG13332	CG13332	LL/nec
CG15432	CG15432	LL/PL/nec
CG31439	Muc96D	LL/PL/nec
CG11267	CG11267	LL/PL/nec
CG4111	RpL35	LL/PL/nec
CG2028	CkIalpha	LP/ nW // S(s)/WA(s)
CG6009	P5cr	LP/S(s)
CG31132	BRWD3	LPL
CG12259	CG12259	LPL/nec
CG8515	Cpr49Ah	LPL/nW
CG5595	Sce	nW
CG7770	Pfdn6	nW
CG7109	mts	nW // S-P(s)
CG1515	Ykt6	nW/CD/WF
CG32113	CG32113	PL
CG1975	Drep2	PL
CG13281	Cas	PL // PL
CG8721	Odc1	PL/nec
CG11663	CG11663	PL/nec
CG11352	jim	PL/nec
CG16903	CG16903	PL/nec
CG10084	swm	PL/nec/nW
CG14989	CG14989	PL/nec/S(s)
CG12209	CG12209	PL/nec/WD(s)
CG4247	mRpS10	PL/nec/WD(s)
CG12323	Prosbeta5	PL/nW
CG3806	eIWF2B-epsilon	PL/nW
CG10916	CG10916	PL/nW // S-P
CG8222	Pvr	PL/nW // S-P
CG4152	Mtr4	PL/nW // S-P(s)
CG6299	CG6299	PL/nW // wt
CG5484	CG5484	PL/nW/S-P(s)
CG10691	l(2)37Cc	PL/S(s)V-
CG1705	Met	PL/S/V+
CG11966	ichor	PL/WD(s)
CG14434	CG14434	S
CG31421	Takl1	S
CG6064	Crtc	S
CG4637	hh	S
CG1722	CG1722	S-P(s)
CG11797	Obp56a	S(L)
CG33466	WFs	S(L)/V-(cvp)
CG11768	CG11768	S(s)
CG9220	CG9220	S(s)
CG13807	CG13807	S(s)
CG8979	PI31	S(s)
CG7177	Wnk	S(s)
CG18402	InR	S(s)
CG17754	CG17754	S(s)/V+
CG13023	CG13023	S(s)/V+
CG11430	olf186-WF	S(s)/WA/PL
CG13868	CG13868	S(s)/WD // wt
CG10166	CG10166	S(s)/WD(s)
CG4634	WMurf-38	S(s)/WM
CG9198	shtd	S(s)/WM(s)/CD
CG8444	ATP6AP2	S(s)/WS(dp)
CG8665	CG8665	S(w)
CG17273	AdSS	S(w)/V+(w)
CG11121	so	S(w)/WA
CG5072	Cdk4	S/CD
CG10542	Bre1	S/CD
CG10117	ttv	S/V-
CG14016	tomb	S/V-(cv)
CG3696	kis	S/V+
CG13475	HGTX	S/V+/WF
CG6817	foi	S/w)
CG7065	CG7065	S/WA/WD
CG11555	CG11555	S/WA/WD
CG13221	Vhl	S/WD
CG7847	sr	S/WD/WA
CG16758	CG16758	S/WF
CG3980	Cep97	S/WF(s)
CG7776	E(Pc)	V-(cv)/bs
CG3274	Bap170	V+
CG7206	CG7206	V+
CG6721	RasGAP1	V+
CG18740	mor	V+
CG4415	CG4415	V+(s)
CG30184	CG30184	V+(w)
CG3260	Zfrp8	V+(w)
CG1555	cn	V+(w)
CG10343	CG10343	V+(w)
CG10772	WFur1	V+(w)
CG1688	CG1688	V+(w)
CG17556	CG17556	V+(WM)/V-/S(s)
CG8527	ppk23	V+(WMw)
CG9056	tay	V+/S
CG13679	CG13679	V+/WA
CG31161	CG31161	V+/WA
CG1363	blow	WA
CG12030	Gale	WA
CG17985	CG17985	WA
CG9485	CG9485	WA
CG8079	CG8079	WA
CG7103	Pvf1	WA
CG1490	Usp7	WA (s)
CG2254	Ldsdh1	WA (w)
CG8256	Gpo1	WA(s)
CG1422	p115	WD
CG10686	tral	WD
CG1433	Atu	WD
CG8257	CysRS-m	WD
CG18319	ben	WD
CG10062	CG10062	WD (w)
CG10632	sowah	WD(s)
CG3839	l(1)sc	WD/S
CG12015	RabX6	WF(s)/S(s)/WA
CG14938	crol	WM
CG8239	Mvd	WM(s)
CG6127	Ser	WM(s)
CG3497	Su(H)	WM(s)/V-(L5)
CG7091	CG7091	WM(w)
CG10407	CG10407	WS(ds)
CG32791	DIP-α	wt
CG30080	CG30080	wt
CG11076	CG11076	wt
CG11404	CG11404	wt
CG11756	CG11756	wt
CG12426	CG12426	wt
CG13116	CG13116	wt
CG14330	CG14330	wt
CG15115	CG15115	wt
CG31036	CG31036	wt
CG8202	CG8202	wt
CG10728	vls	wt
CG13137	CG13137	wt
CG13202	CG13202	wt
CG15005	CG15005	wt
CG18268	CG18268	wt
CG1888	CG1888	wt
CG30075	CG30075	wt
CG30486	CG30486	wt
CG3054	l(2)k05819	wt
CG7352	CG7352	wt
CG13299	CG13299	wt
CG12505	Arc1	wt
CG17461	Kif3C	wt
CG2146	didum	wt
CG9028	ssp2	wt
CG11202	org-1	wt
CG5245	CG5245	wt
CG3893	arx	wt
CG4957	CG4957	wt
CG5591	Lpt	wt
CG6689	CG6689	wt
CG7099	CG7099	wt
CG9554	eya	wt
CG33558	mim	wt
CG14704	PGRP-LB	wt
CG11376	Zir	wt
CG16836	BomT2	wt
CG1963	Pcd	wt
CG11425	CG11425	wt
CG1516	PCB	wt
CG17026	CG17026	wt
CG18586	CG18586	wt
CG2818	CG2818	wt
CG3017	Alas	wt
CG31692	fbp	wt
CG3425	T3dh	wt
CG3971	Baldspot	wt
CG4373	Cyp6d2	wt
CG9470	MtnA	wt
CG8443	clu	wt
CG32401	Or65a	wt
CG1180	LysE	wt
CG13360	CG13360	wt
CG13423	CG13423	wt
CG13744	CG13744	wt
CG18030	Jon99WFi	wt
CG2984	Pp2C1	wt
CG31219	CG31219	wt
CG32210	Ltn1	wt
CG3526	CG3526	wt
CG4271	CG4271	wt
CG6580	Jon65Aii	wt
CG7830	Ostγ	wt
CG8786	Rnf146	wt
CG9565	WMep3	wt
CG9634	goe	wt
CG9922	CG9922	wt
CG14903	CG14903	wt
CG6967	CG6967	wt
CG5641	CG5641	wt
CG6122	piwi	wt
CG3004	Lst8	wt
CG6147	Tsc1	wt
CG1171	Akh	wt
CG4920	ea	wt
CG6054	Su(fu)	wt
CG7097	hppy	wt
CG14909	VhaM9.7-d	wt
CG10300	CG10300	wt
CG11064	apolpp	wt
CG11125	CG11125	wt
CG12602	Vha100-5	wt
CG8654	CG8654	wt
CG6788	CG6788	wt
CG5550	CG5550	wt
CG9506	slam	wt
CG7546	CG7546	wt
CG3313	DCAWF12	wt
CG31697	CG31697	wt
CG32170	CG32170	wt
CG12105	CG12105	wt
CG12664	fend	wt
CG13707	CG13707	wt
CG13984	CG13984	wt
CG15169	CG15169	wt
CG15599	CG15599	wt
CG16826	CG16826	wt
CG17736	schuy	wt
CG2898	CG2898	wt
CG30065	CG30065	wt
CG32459	CG32459	wt
CG5381	CG5381	wt
CG5402	CG5402	wt
CG5674	CG5674	wt
CG7213	CG7213	wt
CG9760	CG9760	wt
CG10809	CG10809	wt
CG12184	CG12184	wt
CG14234	CG14234	wt
CG14362	CG14362	wt
CG17781	CG17781	wt
CG17841	CG17841	wt
CG15579	CG15579	wt
CG11601	CG11601	wt
CG1279	Rtnl2	wt
CG13125	TbCMWF46	wt
CG14164	Hez	wt
CG14341	CG14341	wt
CG14968	CG14968	wt
CG15178	sowi	wt
CG1572	CG1572	wt
CG3906	CG3906	wt
CG4662	CG4662	wt
CG11570	CG11570	wt
CG13138	CG13138	wt
CG13188	exp	wt
CG7287	Lcp65Aa	wt
CG9295	Cpr76Bc	wt
CG9781	obst-G	wt
CG32149	RhoGAP71E	wt
CG30183	CG30183	wt
CG13168	CG13168	wt
CG14127	CCDC151	wt
CG4944	cib	wt
CG5688	Grip163	wt
CG7134	cdc14	wt
CG1650	unpg	wt
CG32971	CG32971	wt
CG11133	BoYb	wt
CG11505	Larp4B	wt
CG11906	CG11906	wt
CG17202	CG17202	wt
CG17440	CG17440	wt
CG17921	HmgZ	wt
CG2702	Pbp95	wt
CG3992	srp	wt
CG6577	can	wt
CG7199	Hr78	wt
CG5625	Vps35	wt
CG30389	CG30389	wt
CG10617	Syt12	wt
CG11621	Pi3K68D	wt
CG17184	Arfip	wt
CG17819	CG17819	wt
CG30404	Tango11	wt
CG3911	Bet3	wt
CG9053	opm	wt
CG9695	Dab	wt
CG30360	Mal-A6	wt
CG8298	CG8298	wt
CG2540	CG2540	wt
CG1112	α-Est7	wt
CG12345	ChAT	wt
CG14024	CG14024	wt
CG2867	Prat	wt
CG30491	CG30491	wt
CG3523	WFASWM1	wt
CG3597	CG3597	wt
CG3663	CG3663	wt
CG3798	WMmda1	wt
CG3809	CG3809	wt
CG5495	Txl	wt
CG7737	CG7737	wt
CG8009	CG8009	wt
CG8534	CG8534	wt
CG8693	Mal-A4	wt
CG9438	Cyp6a2	wt
CG1728	Tim8	wt
CG4453	WMup153	wt
CG5355	CG5355	wt
CG9086	Ubr1	wt
CG1100	Rpn5	wt
CG11878	CG11878	wt
CG1242	Hsp83	wt
CG13319	CG13319	wt
CG13344	CG13344	wt
CG14529	WMepl17	wt
CG14869	AdamTS-A	wt
CG1503	CG1503	wt
CG16704	CG16704	wt
CG17283	CG17283	wt
CG18563	CG18563	wt
CG2852	CG2852	wt
CG3108	CG3108	wt
CG31690	CG31690	wt
CG4583	Ire1	wt
CG4851	Ppt2	wt
CG5071	CG5071	wt
CG5289	Rpt2	wt
CG8107	CalpB	wt
CG9144	WFbw5	wt
CG9153	Herc4	wt
CG9952	Ppa	wt
CG17596	S6kII	wt
CG1622	CG1622	wt
CG2091	CG2091	wt
CG31812	CG31812	wt
CG7082	papi	wt
CG1666	Hlc	wt
CG3162	LS2	wt
CG14375	CCHa2	wt
CG6919	Octbeta1R	wt
CG15162	MESR3	wt
CG17867	Or10a	wt
CG18279	IMPPP	wt
CG18525	Spn88Ea	wt
CG18741	Dop1R2	wt
CG31061	Gr98d	wt
CG31744	Gr36b	wt
CG4394	Traf-like	wt
CG6193	Apc2	wt
CG7485	Oct-TyrR	wt
CG8250	Alk	wt
CG8337	E(spl)malpha-BWFM	wt
CG10369	Irk3	wt
CG10101	Ir84a	wt
CG11575	Ir100a	wt
CG12806	Teh1	wt
CG14694	CG14694	wt
CG31693	CG31693	wt
CG32669	CG32669	wt
CG3879	Mdr49	wt
CG5744	WFrq1	wt
CG8451	SLC5A11	wt
CG14936	Tsp33B	wt
CG2374	lbm	wt
CG2076	CG2076	wt // wt
CG6892	Ets96B	wt // wt
CG30271	CG30271	wt // wt
CG6277	CG6277	wt // wt
CG10128	tra2	wt // wt

## Sheet: Cell size and Cyt Screen
Bai et al. 2011
Annotation Symbol	Symbol	Phenotype in the wing screen
CG6711	Taf2	EPL
CG2102	cas	EPL
CG10367	Hmgcr	EPL
CG1519	Prosalpha7	EPL
CG30481	mRpL53	EPL			Phe	No Phe	total
CG4602	Srp54	EPL		n	300	92	392
CG9075	eIWF-4a	EPL		%	76.5306	23.4694	0
CG11901	Ef1gamma	EPL
CG8427	SmD3	EPL // S-P(s)
CG9012	Chc	EPL // nW
CG6376	E2f1	EPL // S-P
CG11990	hyx	EPL // S-P(s)
CG7578	Sec71	EPL // V+
CG5179	Cdk9	EPL //S-P(s)/CD/WA
CG10205	CG10205	EPL/nec
CG13623	CG13623	EPL/nec
CG9476	alphaTub85E	EPL/nec
CG4274	fzy	EPL/nec
CG4817	Ssrp	EPL/nec
CG7957	MED17	EPL/nec
CG8609	MED4	EPL/nec
CG13628	Rpb10	EPL/nec
CG11246	Rpb8	EPL/nec
CG7885	RpII33	EPL/nec
CG5444	Taf4	EPL/nec
CG11027	Arf102WF	EPL/nec
CG5320	Gdh	EPL/nec
CG3923	ebo	EPL/nec
CG8722	WMup44A	EPL/nec
CG11888	Rpn2	EPL/nec
CG8725	CSWM4	EPL/nec
CG7254	GlyP	EPL/nec
CG7762	Rpn1	EPL/nec
CG10149	Rpn6	EPL/nec
CG10230	Rpn9	EPL/nec
CG18495	Prosalpha1	EPL/nec
CG3329	Prosbeta2	EPL/nec
CG11981	Prosbeta3	EPL/nec
CG12000	Prosbeta7	EPL/nec
CG3412	slmb	EPL/nec
CG9300	CG9300	EPL/nec
CG3843	RpL10Aa	EPL/nec
CG6779	RpS3	EPL/nec
CG1542	CG1542	EPL/nec
CG4878	eIWF3-S9	EPL/nec
CG3821	AspRS	EPL/nec
CG6686	CG6686	EPL/nec
CG13849	WMop56	EPL/nec
CG12750	ncm	EPL/nec
CG10679	WMedd8	EPL/nec
CG4254	tsr	EPL/nec // S-P(s)
CG12530	Cdc42	EPL/nec // S-P(s)
CG1341	Rpt1	EPL/nec // S-P(s)
CG4268	Pitslre	EPL/nec // wt
CG7128	Taf8	EPL/nec/nW
CG9177	eIWF5	EPL/nec/S(s)
CG3180	RpII140	EPL/nW
CG14084	Bet1	EPL/nW // PL/nec
CG34412	Tlk	EPL/nW // WM
CG10541	Tektin-C	EPL/S-P
CG13387	emb	EPL/S(s)
CG2577	CG2577	EPL/S(s)/WA // V+
CG8593	qm	L
CG10712	Chro	L/WM(s)
CG31917	CG31917	LL
CG43664	Su(var)3-9	LL
CG31450	mRpS18A	LL
CG3195	RpL12	LL
CG17420	RpL15	LL
CG8615	RpL18	LL
CG15442	RpL27A	LL
CG4863	RpL3	LL
CG1821	RpL31	LL
CG7622	RpL36	LL
CG18001	RpL38	LL
CG17489	RpL5	LL
CG3314	RpL7A	LL
CG6141	RpL9	LL
CG7490	RpLP0	LL
CG4918	RpLP2	LL
CG13389	RpS13	LL
CG1524	RpS14a	LL
CG8332	RpS15	LL
CG15693	RpS20	LL
CG8415	RpS23	LL
CG1883	RpS7	LL
CG7808	RpS8	LL
CG8053	eIWF-1A	LL
CG9805	eIWF3-S10	LL
CG1639	l(1)10Bb	LL
CG12396	WMnp-1	LL
CG2063	CG2063	LL
CG2685	CG2685	LL
CG5605	eRWF1	LL
CG7269	Hel25E	LL
CG7292	Rrp6	LL
CG3949	hoip	LL
CG5352	SmB	LL
CG1420	Slu7	LL
CG1528	gammaCOP	LL //S-P(s)
CG10582	Sin	LL/EPL
CG17603	Taf1	LL/EPL
CG9943	Surf1	LL/EPL
CG8392	Prosbeta1	LL/EPL
CG4264	Hsc70-4	LL/EPL
CG6846	RpL26	LL/EPL
CG12752	WMxt1	LL/EPL
CG8877	Prp8	LL/EPL
CG8749	snRWMP-U1-70K	LL/EPL
CG9742	SWMRPG	LL/EPL
CG2099	RpL35A	LL/EPL // PL/nec/nW
CG7507	Dhc64C	LL/EPL/nec
CG13867	MED8	LL/EPL/nec
CG3284	RpII15	LL/EPL/nec
CG32211	Taf6	LL/EPL/nec
CG4501	bgm	LL/EPL/nec
CG31229	CG31229	LL/EPL/nec
CG42641	Rpn3	LL/EPL/nec
CG3455	Rpt4	LL/EPL/nec
CG4494	smt3	LL/EPL/nec
CG1475	RpL13A	LL/EPL/nec
CG12775	RpL21	LL/EPL/nec
CG6090	RpL34a	LL/EPL/nec
CG7424	RpL36A	LL/EPL/nec
CG5827	RpL37A	LL/EPL/nec
CG2960	RpL40	LL/EPL/nec
CG11522	RpL6	LL/EPL/nec
CG1263	RpL8	LL/EPL/nec
CG10305	RpS26	LL/EPL/nec
CG2168	RpS3A	LL/EPL/nec
CG3780	Spx	LL/EPL/nec
CG3983	WMs1	LL/EPL/nec
CG12357	Cbp20	LL/EPL/nec
CG1017	Mfap1	LL/EPL/nec
CG2163	Pabp2	LL/EPL/nec
CG9998	U2af50	LL/EPL/nec
CG3058	Dim1	LL/EPL/nec
CG2925	noi	LL/EPL/nec
CG8241	pea	LL/EPL/nec
CG9753	AdoR	LL/EPL/nec
CG10174	WMtf-2r	LL/EPL/nec
CG8900	RpS18	LL/EPL/nec // S-P(s)
CG1796	Tango4	LL/EPL/nec // S-P(s)
CG7726	RpL11	LL/PL
CG8711	Cul4	LL/PL/nec
CG9667	CG9667	LL/PL/nec
CG2092	scra	LP/nW
CG8610	Cdc27	LPL
CG31132	BRWD3	LPL
CG8114	pbl	nW
CG31258	Cenp-C	nW
CG8171	dup	nW
CG10850	ida	nW
CG1064	Snr1	nW
CG5057	MED10	nW
CG31390	MED7	nW
CG15319	nej	nW
CG10583	Sse	nW
CG5371	RnrL	nW
CG10930	PpY-55A	nW
CG32505	Pp4-19C	nW
CG4651	RpL13	nW
CG5785	thr	nW // S-P
CG8416	Rho1	nW // S-P(s)
CG7109	mts	nW // S-P(s)
CG1258	pav	nW // S-P/CD
CG15793	Dsor1	nW // V-
CG1515	Ykt6	nW/CD/WF
CG3193	crn	nW/S-P
CG13345	tum	nW/S-P(s)
CG9375	Ras85D	nW/S-P(s)
CG10118	ple	Pig
CG15792	zip	PL
CG1913	alphaTub84B	PL
CG6223	betaCOP	PL
CG8439	CCT5	PL
CG4897	RpL7	PL
CG1664	sbr	PL
CG6015	CG6015	PL
CG5844	CG5844	PL
CG1404	Ran	PL // S-P
CG9985	sktl	PL // S-P(s)
CG7961	alphaCOP	PL // S-P(s)
CG17291	Pp2A-29B	PL // S-P(s)
CG12740	RpL28	PL // S-P(s)
CG4654	Dp	PL/nec
CG16903	CG16903	PL/nec
CG5271	RpS27A	PL/nec
CG10811	eIWF4G	PL/nec
CG4119	CG4119	PL/nec
CG10377	Hrb27C	PL/nec
CG8440	Lis-1	PL/nec/nW
CG10938	Prosalpha5	PL/nec/nW
CG16982	Roc1a	PL/nec/nW
CG11207	feo	PL/nW
CG11451	Spc105R	PL/nW
CG5052	pim	PL/nW
CG7626	Spt5	PL/nW
CG31155	Rpb7	PL/nW
CG1828	dre4	PL/nW
CG8544	sd	PL/nW
CG6095	Exo84	PL/nW
CG2637	WFs(2)Ket	PL/nW
CG4904	Prosalpha6	PL/nW
CG12323	Prosbeta5	PL/nW
CG1676	cactin	PL/nW
CG14543	CG14543	PL/nW
CG34407	WMot1	PL/nW
CG5651	pix	PL/nW
CG1406	U2A	PL/nW
CG12437	raw	PL/nW
CG9484	hyd	PL/nW
CG18627	betaggt-II	PL/nW // S-P
CG8222	Pvr	PL/nW // S-P
CG2248	Rac1	PL/nW // S-P(s)
CG17436	vtd	PL/nW // S-P(s)
CG33547	Rim	PL/nW // S-P(s)
CG14813	deltaCOP	PL/nW // S-P(s)
CG12559	rl	PL/nW // V-/S
CG2331	TER94	PL/nW/S-P(s)
CG8374	dmt	PL/nW/WF(s) // S-P(s)
CG10198	WMup98-96	PL/S-P(s)
CG9423	Kap-alpha3	PL/WD(s)
CG9556	alien	PL/WF(s)/S(s)/V+
CG7664	crp	S
CG1081	Rheb	S
CG11527	Tig	S-P
CG18102	shi	S-P
CG3948	zetaCOP	S-P
CG7425	eff	S-P
CG4931	Sra-1	S-P // S
CG1245	MED27	S-P(s)
CG17520	CkIIalpha	S-P(s)
CG6386	ball	S-P(s)/CD
CG4759	RpL27	S-P(s)/nW
CG5887	Desat1	S-P(s)/WA
CG32346	E(bx)	S-P(w)
CG12310	CG12310	S-P/L
CG1810	mRWMA-cap	S-P/WM(s)
CG14895	Pak3	S(L)
CG7107	up	S(s)
CG10540	cpa	S(s)
CG17158	cpb	S(s)
CG6759	Cdc16	S(s)
CG3938	CycE	S(s)
CG8815	Sin3A	S(s)
CG5825	His3.3A	S(s)
CG8817	lilli	S(s)
CG8614	WMeos	S(s)
CG4035	eIWF-4E	S(s)
CG6987	SWF2	S(s)
CG31992	gw	S(s)
CG14217	Tao	S(s)
CG9749	Abi	S(s) /V+/WM
CG2508	Cdc23	S(s)/CD
CG3889	CSWM1b	S(s)/CD
CG5940	CycA	S(s)/CD // S-P(s)/CD
CG1925	mus205	S(s)/WA
CG9198	shtd	S(s)/WM(s)/CD
CG5837	Hem	S(w)
CG11295	l(2)dtl	S/CD
CG5072	Cdk4	S/CD
CG33554	WMipped-A	S/CD
CG6057	SMC1	S/CD
CG10800	Rca1	S/CD
CG8103	Mi-2	S/V-
CG8651	trx	S/V-
CG33106	mask	S/V-(L5)/WM
CG5965	woc	S/V+
CG9034	CG9034	S/V+(s)
CG7065	CG7065	S/WA/WD
CG12220	mRpL32	S/WD
CG9302	CG9302	S/WM(w)/WD
CG5942	brm	S/WM/V-
CG9901	Arp2	S/WS
CG3954	csw	V-
CG7793	Sos	V-
CG7776	E(Pc)	V-(cv)/bs
CG3625	CG3625	V-(w)
CG5580	sbb	V+
CG11138	CG11138	V+
CG8092	row	V+(Dl)
CG3689	CG3689	V+(s)/WA
CG9623	if	WA
CG1560	mys	WA
CG30092	jbug	WA
CG9183	plu	WA
CG9633	RpA-70	WA
CG6831	rhea	WA (s)
CG42271	CG42271	WA (s)/V+
CG3351	mRpL11	WA (s)/WD(s)
CG11350	CG11350	WA/S(s)
CG3422	Prosalpha4	WD
CG2957	mRpS9	WD(s)
CG8887	ash1	WF(s) // V+(Cva)
CG2038	CSWM7	WF(s)/nW/PL // S-P
CG11100	Mes2	WF(s)/S(s)
CG9359	betaTub85D	WM(s)/nW
CG4869	betaTub97EWF	WM(s)/nW
CG2670	Taf7	WM(w)
CG3665	WFas2	wt
CG42601	Cad86C	wt
CG17839	CG17839	wt
CG18408	CAP	wt
CG11280	trn	wt
CG17777	CG17777	wt
CG15563	CG15563	wt
CG30089	CG30089	wt
CG1636	CG1636	wt
CG10137	CG10137	wt
CG13589	CG13589	wt
CG1504	CG1504	wt
CG10936	CG10936	wt
CG14629	CG14629	wt
CG31997	CG31997	wt
CG13838	CG13838	wt
CG15439	CG15439	wt
CG31077	CG31077	wt
CG1259	Cpr64Ad	wt
CG33979	capt	wt
CG30084	Zasp52	wt
CG10751	robl	wt
CG12051	Act42A	wt
CG4865	dgt4	wt
CG17927	Mhc	wt
CG18000	sw	wt
CG12505	Arc1	wt
CG1483	Map205	wt
CG8556	Rac2	wt
CG4636	SCAR	wt
CG1362	Cdc2rk	wt
CG10269	D19A	wt
CG11290	enok	wt
CG11322	DMAP1	wt
CG10321	CG10321	wt
CG3491	CG3491	wt
CG3238	CG3238	wt
CG10670	Gen	wt
CG12205	WAg25A	wt
CG9594	Chd3	wt
CG10270	D19B	wt
CG42311	grh	wt
CG8625	Iswi	wt
CG1793	MED26	wt
CG10238	Mocs2B	wt
CG4710	Pino	wt
CG6312	Rfx	wt
CG11308	sa	wt
CG8404	Sox15	wt
CG8989	His3.3B	wt
CG12225	Spt6	wt
CG42541	CG42541	wt
CG9539	Sec61alpha	wt
CG10671	CG10671	wt
CG4703	Arc42	wt
CG11406	CG11406	wt
CG18572	r	wt
CG33080	CG33080	wt
CG31559	CG31559	wt
CG8094	Hex-C	wt
CG2614	CG2614	wt
CG8778	CG8778	wt
CG9747	CG9747	wt
CG10964	sni	wt
CG6944	Lam	wt
CG4453	WMup153	wt
CG17268	Prosalpha4T1	wt
CG11911	CG11911	wt
CG12147	CG12147	wt
CG13364	CG13364	wt
CG12558	intr	wt
CG5648	Prosalpha6T	wt
CG8998	Roc2	wt
CG18174	Rpn11	wt
CG4157	Rpn12	wt
CG1100	Rpn5	wt
CG9475	Rpt3R	wt
CG1242	Hsp83	wt
CG42632	mRpL37	wt
CG3436	CG3436	wt
CG30100	CG30100	wt
CG3542	CG3542	wt
CG4954	eIWF3-S8	wt
CG7035	Cbp80	wt
CG5263	smg	wt
CG4849	CG4849	wt
CG6033	drk	wt
CG17579	sca	wt
CG9739	fz2	wt
CG7074	mio	wt
CG42314	PMCA	wt
CG4569	Prosalpha4T2	wt // wt

## Sheet: EGFR 2006 screen
WFriedman and Perrimon, 2006
Annotation Symbol	Symbol	Phenotype in the wing screen
CG32791	DIP-α	wt
CG31062	side	wt			Phe	No Phe	total
CG9506	slam	wt		n	163	93	256
CG14400	CG14400	wt		%	63.6719	36.3281	100
CG43894	CG43894	wt
CG2723	ImpE3	wt
CG13320	Sans	EPL/nec // (wt)
CG8108	CG8108	PL/nec
CG13784	CG13784	WT
CG14342	CG14342	WT
CG32679	CG32679	WT
CG34392	Epac	WT
CG42672	CG42672	WT
CG10628	CG10628	wt
CG31705	CG31705	wt
CG43921	hwt	wt
CG9891	yellow-d2	wt
CG32434	siz	WA
CG9476	alphaTub85E	EPL/nec
CG5977	spas	EPL/nec
CG8416	Rho1	nW // S-P(s)
CG1913	alphaTub84B	PL
CG9191	Klp61WF	PL/nW
CG2248	Rac1	PL/nW // S-P(s)
CG17870	14-3-3ζ	S
CG18214	trio	S /V(-L2)/WA
CG14895	Pak3	S(L)
CG6998	ctp	S(s)
CG1412	RhoGAP19D	S(s)/WD
CG2049	Pkn	V+(w)
CG32149	RhoGAP71E	WT
CG12051	Act42A	WT
CG9366	RhoL	WT
CG1571	CG1571	wt
CG1484	fliI	wt
CG43162	jvl	wt
CG8556	Rac2	wt
CG9096	CycD	wt
CG32417	Myt1	WA
CG6376	E2f1	EPL // S-P
CG6292	CycT	EPL/nec
CG4274	fzy	EPL/nec
CG8233	Rcd1	EPL/nec
CG8610	Cdc27	LPL
CG8171	dup	nW
CG5363	Cdk1	PL // S-P(s)/WA/CD
CG4654	Dp	PL/nec
CG11451	Spc105R	PL/nW
CG4399	east	S-P(s)
CG3938	CycE	S(s)
CG2508	Cdc23	S(s)/CD
CG5940	CycA	S(s)/CD // S-P(s)/CD
CG3068	aurA	S(s)/V+(s)
CG5072	Cdk4	S/CD
CG11295	l(2)dtl	S/CD
CG11525	CycG	wt
CG2275	Jra	WA
CG1814	CG1814	WA/WD
CG11990	hyx	EPL // S-P(s)
CG7957	MED17	EPL/nec
CG8609	MED4	EPL/nec
CG13628	Rpb10	EPL/nec
CG7885	RpII33	EPL/nec
CG10955	Rtf1	EPL/nec
CG1276	TfIIEbeta	EPL/nec
CG10281	TfIIWFalpha	EPL/nec
CG31618	His2A:CG31618	EPL/nec/nW
CG11416	uri	EPL/nec/nW
CG6770	CG6770	LL/EPL/nec
CG11397	glu	LL/EPL/nec
CG1908	Lint-1	LL/EPL/nec
CG6546	Bap55	WM
CG31390	MED7	nW
CG15319	nej	nW
CG31613	His3:CG31613	nW // S-P(s)
CG34438	Cap-G	nW// S-P (s)
CG31196	14-3-3epsilon	nW/nec
CG5247	Irbp	nW/S-P(s)
CG6494	h	Q+
CG7664	crp	S
CG5546	MED19	S-P(s)
CG8815	Sin3A	S(s)
CG9351	flfl	S(s)/V+
CG9045	Myb	S/CD
CG42687	CoRest	S/WM
CG5942	brm	S/WM/V-
CG8103	Mi-2	S/V-
CG3696	kis	S/V+
CG6172	vnd	V-(cv)
CG7776	E(Pc)	V-(cv)/bs
CG12155	CG12155	WT
CG43902	CG43902	WT
CG10269	D19A	WT
CG34145	RunxA	WT
CG11502	svp	WT
CG6907	CG6907	WT
CG15845	Adf1	wt
CG6701	CG6701	wt
CG6808	CG6808	wt
CG9019	dsf	wt
CG14307	fru	wt
CG7672	gl	wt
CG34422	htk	wt
CG6297	JIL-1	wt
CG32133	Ptip	wt
CG12225	Spt6	wt
CG11186	toy	wt
CG1322	zfh1	wt
CG7597	Cdk12	wt // S-P(s)
CG31146	WMlg1	WA
CG13772	WMlg2	WA
CG2522	Gtp-bp	EPL // /WA/S(s)/nec
CG5627	Rab3-GEWF	EPL // S-P(w)
CG6842	Vps4	EPL/nW
CG5771	Rab11	LL // S-P(s)
CG6223	betaCOP	PL
CG7961	alphaCOP	PL // S-P(s)
CG14813	deltaCOP	PL/nW // S-P(s)
CG4214	Syx5	PL/nW/S-P
CG34414	spri	S
CG5677	Spase22-23	S-P(s)/nW
CG14447	Grip	WT
CG7004	fwd	wt
CG17665	IntS3	wt
CG1841	Tango10	wt
CG11437	CG11437	WA/S
CG2964	CG2964	EPL/nec
CG14512	CG14512	WD(s)
CG9468	LManVI	PL
CG11198	ACC	PL/WD(s)
CG6984	CG6984	WT
CG3132	Ect3	wt
CG4026	IP3K1	wt
CG10168	Ugt303B2	wt
CG1404	Ran	PL // S-P
CG2637	WFs(2)Ket	PL/nW
CG9659	egh	WA
CG1341	Rpt1	EPL/nec // S-P(s)
CG5650	Pp1-87B	L
CG10574	I-2	LL/EPL/nec
CG13779	Sem1	LL/EPL/nec
CG7556	CG7556	LL/PL/nec
CG32505	Pp4-19C	nW
CG7109	mts	nW // S-P(s)
CG4904	Prosalpha6	PL/nW
CG10033	for	S/WA
CG10800	Rca1	S/CD
CG5169	GckIII	S/V+(w)/CD/WD
CG5505	scny	V+/WD
CG10138	PpD5	WT
CG9455	Spn42Dc	WT
CG30421	Usp15-31	WT
CG33138	AGBE	wt
CG2048	dco	wt
CG2096	flw	wt
CG5830	hzg	wt
CG6117	Pka-C3	wt
CG9156	Pp1-13C	wt
CG12169	Ppm1	wt
CG4993	PRL-1	wt
CG10305	RpS26	LL/EPL/nec
CG4897	RpL7	PL
CG17596	S6kII	wt
CG5119	pAbp	EPL/WM
CG6686	CG6686	EPL/nec
CG8053	eIWF-1A	LL
CG9805	eIWF3-S10	LL
CG7269	Hel25E	LL
CG7757	Prp3	LL
CG8954	Smg5	LL/EPL/nec
CG5454	snRWMP-U1-C	LL/EPL/nec
CG13298	Sf3b6	LL/EPL/nW
CG9667	CG9667	LL/PL/nec
CG43065	bru2	PL
CG3613	qkr58E-1	PL/nec/WD(s)
CG34407	WMot1	PL/nW
CG8963	CG8963	S
CG3008	CG3008	S-P
CG1810	mRWMA-cap	S-P/WM(s)
CG7111	Rack1	S(s)
CG31762	bru1	V+(w)
CG40300	ago	wt
CG6550	CG6550	wt
CG18176	defl	wt
CG34381	TrissinR	WA(s)
CG3727	dock	WD/V+(w)
CG5423	robo3	LL/EPL
CG33956	kay	WM
CG32146	dlp	WM(w)
CG1044	dos	nW // V-
CG15793	Dsor1	nW // V-
CG9375	Ras85D	nW/S-P(s)
CG5844	Srlp	PL
CG7850	puc	PL // S-P(s)
CG12437	raw	PL/nW
CG8222	Pvr	PL/nW // S-P
CG5686	chico	S
CG17367	Lnk	S
CG1167	Ras64B	S
CG1081	Rheb	S
CG2262	Smox	S
CG5092	Tor	S
CG6551	fu	S-P
CG4379	Pka-C1	S-P
CG7926	Axn	S-P, q+
CG8878	CG8878	S-P(s)
CG7734	shn	S-P(s)
CG6975	gig	S(L)
CG33967	kibra	S(L)
CG5671	Pten	S(L)
CG4006	Akt1	S(s)
CG18402	InR	S(s)
CG1210	Pdk1	S(s)
CG4320	raptor	S(s)
CG14217	Tao	S(s)
CG7525	Tie	S(s)/V-
CG10539	S6k	S(w)
CG2845	Raf	S/V-
CG6556	cnk	V-
CG3954	csw	V-
CG1004	rho	V-
CG7793	Sos	V-
CG2899	ksr	V-/S
CG6721	RasGAP1	V+
CG6033	drk	WT
CG18531	Gr2a	WT
CG44424	rad	WT
CG9239	B4	wt
CG32134	btl	wt
CG32540	CCKLR-17D3	wt
CG9739	fz2	wt
CG17998	Gprk2	wt
CG13491	Gr58c	wt
CG16801	Hr51	wt
CG32179	Krn	wt
CG4356	mAChR-A	wt
CG13061	WMplp3	wt
CG42341	Pka-R1	wt
CG34378	Pvf3	wt
CG33207	pxb	wt
CG44128	Src42A	wt
CG18492	Tak1	wt
CG7431	TyrR	wt
CG42594	CG42594	EPL/nec
CG5610	nAChRalpha1	EPL/nec
CG3297	mnd	S
CG4545	SerT	S(s)/WF
CG1059	Karybeta3	V+(w)
CG43388	Hk	WT
CG43395	Cngl	wt
CG12787	hoe1	wt
CG15094	MWFS15	wt
CG4357	WMcc69	wt
CG6608	Tpc1	wt
CG12602	Vha100-5	wt
CG3332	OtopLb	wt // wt

## Sheet: Gut screen 
Zeng et al. 2015
Annotation Symbol	Symbol	Phenotype in the wing screen
CG32717	sdt	WD
CG4405	jp	nW
CG6490	plum	wt
CG5481	robo2	wt				Phe	No Phe	total
CG18582	mbt	WA			n	212	122	334
CG1725	dlg1	S/WD			%	63.4731	36.5269	100
CG43398	scrib	V-(cv)/S(w)
CG17797	Acp29AB	wt
CG4696	Mp20	wt
CG5964	CG5964	wt
CG11188	Aatf	EPL/nec
CG34386	CG34386	wt
CG3517	CG3517	wt
CG31247	tinc	wt
CG32521	CG32521	wt
CG42324	CG42324	wt
CG4287	CG4287	wt
CG14459	CG14459	PL/nec
CG32428	CG32428	wt
CG3982	CG3982	wt
CG10570	CG10570	wt
CG4577	CG4577	wt
CG15894	CG15894	wt
CG11555	CG11555	S/WA/WD
CG8136	CG8136	wt
CG30161	CG30161	LL/EPL/nec
CG13157	CG13157	PL/nec/nW
CG13578	CG13578	S/WA/WF
CG15478	CG15478	wt
CG15394	CG15394	wt
CG17321	CG17321	wt
CG17820	fit	wt
CG33229	CG33229	wt
CG11873	CG11873	LL
CG17255	nocte	LL
CG31976	ovm	PL/nW
CG9297	CG9297	PL/nW
CG14814	CG14814	wt
CG15580	CG15580	wt
CG32183	Ccn	wt
CG34383	CG34383	wt
CG8197	CG8197	EPL
CG17264	CG17264	WM/WA
CG17782	CG17782	wt
CG17378	CG17378	wt
CG34159	CG34159	wt
CG30023	sprt	wt
CG8929	CG8929	WA/WM(w)/V+
CG13594	CG13594	PL/WM(s)
CG11286	CG11286	wt
CG15820	CG15820	EPL
CG12092	WMpc1b	wt
CG31784	CG31784	wt
CG3764	CG3764	wt
CG6628	CG6628	wt
CG8515	Cpr49Ah	LPL/nW
CG13222	Cpr47Ee	wt
CG14250	TwdlQ	EPL
CG33962	Cp7WFa	WD
CG32602	Muc12Ea	PL/nec
CG5154	Idgf5	wt
CG5166	Atx2	WF(s)/S(s) // S(s)
CG3421	RhoGAP93B	wt
CG32239	RhoGEWF64C	wt
CG4091	sigmar	wt
CG7507	Dhc64C	LL/EPL/nec
CG3678	CG3678	S/V-(cvp)
CG34379	Shroom	wt
CG42734	Ank2	WA
CG12530	Cdc42	EPL/nec // S-P(s)
CG11949	cora	WD(s)
CG17158	cpb	S(s)
CG9901	Arp2	S/WS
CG40494	RhoGAP1A	wt
CG10188	CG10188	wt
CG3703	CG3703	wt
CG42674	CG42674	wt
CG8416	Rho1	nW // S-P(s)
CG1768	cta	S(s)/CD
CG9699	Septin 4	wt
CG13345	tum	nW/S-P(s)
CG6292	CycT	EPL/nec
CG7134	cdc14	wt
CG13434	WMnf1a	wt
CG5363	Cdk1	PL // S-P(s)/WA/CD
CG6620	aurB	S(s)/WA/CD
CG4454	borr	S(s)/CD
CG5940	CycA	S(s)/CD // S-P(s)/CD
CG4617	CG4617	WA/WD
CG32904	seq	EPL
CG12701	zld	EPL/nec
CG31866	Ada1-2	EPL/nec
CG4354	slbo	EPL/nec
CG7056	HHEX	Golgi
CG8367	cg	WM(s)/nW
CG1074	CG1074	WM(wm)/WA
CG11352	jim	PL/nec
CG3228	kz	PL/nec
CG31155	Rpb7	PL/nW
CG12223	Dsp1	S(s)/WF(w)
CG9745	D1	V+
CG4143	mbf1	wt
CG3508	Hexim	wt
CG4694	her	wt
CG7803	z	wt
CG13739	CG13739	wt
CG2530	corto	wt
CG32296	Mrtf	wt
CG8667	dimm	WA
CG31865	Ada1-1	WA (w)
CG3905	Su(z)2	WA/WF/V-
CG3918	CG3918	EPL // S-P(s)
CG12212	peb	EPL/nec
CG5893	D	WD
CG3839	l(1)sc	WD/S
CG5575	ken	LL
CG13746	MrgBP	LL
CG13867	MED8	LL/EPL/nec
CG5102	da	WM
CG12031	MED14	nW
CG31390	MED7	nW
CG3258	ase	nW
CG8068	Su(var)2-10	nW // S-P(s)
CG32067	simj	PL // S(w)
CG4013	Smr	PL/nW
CG5121	MED28	PL/nW
CG8491	kto	PL/nW
CG4184	MED15	S
CG1245	MED27	S-P(s)
CG4236	Caf1-55	S-P(s) / / S-P
CG18780	MED20	S-P/LP
CG4634	WMurf-38	S(s)/WM
CG5229	chm	S(w)
CG8103	Mi-2	S/V-
CG8821	vis	S/V+/V-(L2)
CG7776	E(Pc)	V-(cv)/bs
CG6026	CG6026	wt
CG11194	Hey	wt
CG11294	CG11294	wt
CG12299	CG12299	wt
CG6884	MED11	wt
CG3796	ac	wt
CG4107	Gcn5	WA(w)
CG6272	CG6272	EPL //S-P
CG10414	Atac2	EPL/nec
CG5441	tx	EPL/nec
CG6444	Dpy-30L1	WM/S
CG1064	Snr1	nW
CG9422	CG9422	S
CG5942	brm	S/WM/V-
CG7467	osa	V-
CG8384	gro	V+(w)
CG13418	RpI12	wt
CG7055	Bap111	wt
CG10147	CG10147	LL/EPL/nec
CG11491	broad	LL/EPL/nec
CG1856	ttk	S
CG5488	B-H2	S(w)
CG1650	unpg	wt
CG33261	Trl	wt
CG14711	CG14711	wt
CG3340	Kr	wt
CG5640	Utx	wt
CG9088	lid	wt
CG9097	bab1	wt
CG9958	Snapin	WA (s)/V+
CG2358	twr	EPL
CG11027	Arf102WF	EPL/nec
CG8385	Arf79WF	EPL/nW // S-P(s)
CG8487	garz	LL
CG6625	αSnap	LL // S-P(s)
CG1528	gammaCOP	LL //S-P(s)
CG6223	betaCOP	PL
CG14813	deltaCOP	PL/nW // S-P(s)
CG3948	zetaCOP	S-P
CG4645	CG4645	wt
CG33101	WMsf2	wt
CG6450	lva	wt
CG6699	β'COP	wt
CG9712	TSG101	WA (w)
CG3664	Rab5	EPL // EPL
CG14084	Bet1	EPL/nW // PL/nec
CG6637	lsn	EPL/nW // S-P(s)
CG12770	Vps28	EPL/S-P(s)
CG15811	Rop	L // S-P(s)
CG14750	Vps25	PL // S-P(s)
CG8465	Ankle2	PL/nW
CG4214	Syx5	PL/nW/S-P
CG18398	Tango6	S-P
CG10711	Vps36	wt+D165:D192
CG9012	Chc	EPL // nW
CG6750	EMC3	WD(s)
CG1107	aux	PL // WA(s)/S-P
CG4457	Srp19	PL/S-P(s)
CG18102	shi	S-P
CG33104	eca	WM(w)
CG17515	Rab21	nW
CG5590	CG5590	Pig
CG12737	Crag	wt
CG3443	pcx	wt
CG5344	wkd	wt
CG11781	CG11781	wt // wt
CG4501	bgm	LL/EPL/nec
CG8893	Gapdh2	PL/nW
CG8732	Acsl	S
CG17273	AdSS	S(w)/V+(w)
CG34361	Dgk	wt
CG3705	aay	WD
CG10581	CG10581	wt
CG5608	CG5608	WM(s)
CG7120	CG7120	WA (s)/V+(w)
CG13369	CG13369	EPL
CG2246	CG2246	WD(s) // wt
CG5429	Atg6	WD(w)
CG14476	GCS2alpha	PL/WD(s)
CG1275	CG1275	V+(s)/S
CG4500	hll	wt
CG11900	Mesh1	wt
CG3484	Adhr	wt
CG7923	WFad2	wt
CG14270	CG14270	PL/nec
CG8214	Cep89	S/WF
CG10362	CG10362	wt
CG11856	WMup358	S-P(s)/PL/nW
CG2890	PPP4R2r	EPL // +
CG2038	CSWM7	WF(s)/nW/PL // S-P
CG31366	Hsp70Aa	LL
CG7770	Pfdn6	nW
CG1877	Cul1	PL
CG10033	for	S/WA
CG42522	CSWM8	S/WA/V+
CG9038	UBL3	wt
CG11624	Ubi-p63E	wt
CG33144	CG33144	wt
CG4733	CG4733	wt
CG13779	Sem1	LL/EPL/nec
CG10107	velo	WM/S-P/PL
CG18627	betaggt-II	PL/nW // S-P
CG14472	poe	S/WF(s)
CG32944	CG32944	wt
CG34449	Zdhhc8	wt
CG4167	Hsp67Ba	WA
CG31152	rumi	WF/WD
CG8005	CG8005	WD(w)
CG12082	Usp5	wt
CG2257	UbcE2H	WA
CG7037	Cbl	S(s)/V+
CG4439	S-Lap8	wt
CG12256	CG12256	wt
CG15528	CG15528	wt
CG31457	CG31457	wt
CG7387	CG7387	wt
CG7830	Ostγ	wt
CG8980	WMiPp1	wt // wt
CG16983	SkpA	EPL/nec
CG10800	Rca1	S/CD
CG14792	sta	LL
CG12324	RpS15Ab	LL/EPL/nec
CG5119	pAbp	EPL/WM
CG10324	CG10324	EPL/nec
CG6841	CG6841	EPL/nec
CG8781	tsu	WD(s)
CG30176	Pym	LL
CG5454	snRWMP-U1-C	LL/EPL/nec
CG3193	crn	nW/S-P
CG1664	sbr	PL
CG4119	CG4119	PL/nec
CG10868	orb	S
CG9987	RtcB	S(s)/WD/WA
CG1420	Slu7	LL
CG1639	l(1)10Bb	LL
CG16941	Sf3a1	LL
CG8053	eIWF-1A	LL
CG3613	qkr58E-1	PL/nec/WD(s)
CG4916	me31B	PL/nW
CG4912	eEWF1delta	PL/S(s)
CG8730	drosha	S(s)
CG32062	Rbfox1	wt
CG4070	Tis11	wt
CG6066	CG6066	wt
CG1340	CG1340	wt
CG1427	CG1427	wt
CG8021	SLIRP2	EPL
CG9177	eIWF5	EPL/nec/S(s)
CG4785	IntS14	WM/CD
CG12128	CG12128	wt
CG18811	Capr	wt
CG4061	Rtca	wt
CG4616	WFLASH	wt
CG8639	Cirl	WF/V-
CG11395	Gbp2	PL/nW
CG9484	hyd	PL/nW
CG4006	Akt1	S(s)
CG12019	Cdc37	S(s)/V-
CG17998	Gprk2	wt
CG1857	nec	wt
CG32547	CG32547	wt
CG14358	CCHa1	EPL/nec
CG4722	bib	WM(w)/S(w)/WD(w)
CG5844	CG5844	PL
CG17941	ds	S(L)
CG10933	Dlish	S(s)/WD
CG13936	CWMMa	wt
CG8118	mam	EPL/nec
CG4257	Stat92E	LPL/S(s)
CG3936	WM	WM
CG12366	O-fut1	WM(s)/nW
CG3619	Dl	WM(s)/PL
CG10580	fng	WM(w)
CG18803	Psn	WM/S(s)/WF
CG1765	EcR	S(w)/ +MQ
CG14226	dome	S/WA/V+
CG2855	aph-1	V+(WM)
CG11988	neur	wt
CG1804	kek6	wt
CG32498	dnc	wt
CG6456	Mip	wt
CG4192	kek3	WA
CG7850	puc	PL // S-P(s)
CG5820	Gp150	PL/nec
CG11228	hpo	S // S(L)/WD
CG12399	Mad	S-P
CG7734	shn	S-P(s)
CG13852	mats	S(L)
CG5911	ETHR	wt
CG6975	gig	S(L)
CG9493	Pez	wt
CG17680	CG17680	nW
CG7446	Grd	wt
CG13281	Cas	PL // PL
CG33135	KCWMQ	wt
CG3725	SERCA	LPL/nec
CG6230	CG6230	S(s)/WD(s)
CG15168	CG15168	S/V-
CG2759	w	wt
CG33988	Mid1	wt

[truncated: 3 more sheets: neuromuscular , STAT screen, Correlations]
