# Supplementary material for: Genome-wide phenotypic RNAi screen in the Drosophila wing: global parameters
Source: G3 (Bethesda). 2021 Oct 2;11(12):jkab351. doi: 10.1093/g3journal/jkab351 (PMC8962446; doi:10.1093/g3journal/jkab351)
Supplement: jkab351_Supplementary_Data [file jkab351_supplementary_data.zip › GENETICS-G3-2021-402806-s05.xlsx]

## Sheet: Hoja1
Phenotypic description		Phenotypic description		Molecular classes
n	necrotic wing disc	PL	Pupal lethal	CG	Coding gene with no homology
nW	Wing missing	EPL	Early Pupal Lethal	CG(h)	Coding gene with InterPro domain
S	Smaller wing size	LL	Larval lethal	CA	Cell adhesion
S(L)	Larger wing size	V+	Extra wing veins	CD	Cell Death
S-P	Size and pattern deffects	V+(N)	Thicker wing veins	CUT	Cuticle
wt	normal wings	V-	Loss of wing veins	CYT	Cytoskeleton
WS	Wing shape defects	(L2/L3/L4/L5)	Longitudinal veins 2, 3 4 and 5	DIV	Cell division
WS(ds)	Wing shape defects: broader wings	cv	Crosveins	DNA	DNA biology
WS (lc)	Wing shape defects: lanceolate wings	acv	anterior crosvein	IMM	Immunology
WS (dp)	Wing shape defects: shorther wings	pcv	posterior cross vein	MET	Metabolism
WS (hinge)	Wing hinge defects	WD	Wing differentiation deffects	PRO	Protein Biology
WS (CyO)	Wing shape defects: Curled wings	CD	Cell differentiation deffects	PTR	Protein transport
WM	Defects in the integrity of the wing margin	ds	Broader wing	RIB	Ribosome
WF	Wings folded	Q	Wing margin bristles defects	RNA	RNA biology
WA	Wing surface adhesion	WP	Wing cuticle pigmentation defects	SIG	Cell signalling
(s)	strong phenotype	(w)	wear phenotype	TRA	Transport across membranes
